# Supplementary material for: Automated information extraction from plant specimen labels using OCR and large language models
Source: Biodivers Data J. 2026 Jan 19;14:e177202. doi: 10.3897/BDJ.14.e177202 (PMC12835874; doi:10.3897/BDJ.14.e177202)
Supplement: Supplementary material 2 — Representative Examples of Label Heterogeneity and Parsing Challenges [file bdj-14-e177202-s002.zip]

Archive with 49 entries (48 files):
- Suppl. material 2/
- Suppl. material 2/a.png
- __MACOSX/Suppl. material 2/._a.png
- Suppl. material 2/._a.png
- Suppl. material 2/b.png
- __MACOSX/Suppl. material 2/._b.png
- Suppl. material 2/._b.png
- Suppl. material 2/c.png
- __MACOSX/Suppl. material 2/._c.png
- Suppl. material 2/._c.png
- Suppl. material 2/d.png
- __MACOSX/Suppl. material 2/._d.png
- Suppl. material 2/._d.png
- Suppl. material 2/e.png
- __MACOSX/Suppl. material 2/._e.png
- Suppl. material 2/._e.png
- Suppl. material 2/f.png
- __MACOSX/Suppl. material 2/._f.png
- Suppl. material 2/._f.png
- Suppl. material 2/g.png
- __MACOSX/Suppl. material 2/._g.png
- Suppl. material 2/._g.png
- Suppl. material 2/h.png
- __MACOSX/Suppl. material 2/._h.png
- Suppl. material 2/._h.png
- Suppl. material 2/i.png
- __MACOSX/Suppl. material 2/._i.png
- Suppl. material 2/._i.png
- Suppl. material 2/j.png
- __MACOSX/Suppl. material 2/._j.png
- Suppl. material 2/._j.png
- Suppl. material 2/k.png
- __MACOSX/Suppl. material 2/._k.png
- Suppl. material 2/._k.png
- Suppl. material 2/l.png
- __MACOSX/Suppl. material 2/._l.png
- Suppl. material 2/._l.png
- Suppl. material 2/m.png
- __MACOSX/Suppl. material 2/._m.png
- Suppl. material 2/._m.png
- Suppl. material 2/n.png
- __MACOSX/Suppl. material 2/._n.png
- Suppl. material 2/._n.png
- Suppl. material 2/o.png
- __MACOSX/Suppl. material 2/._o.png
- Suppl. material 2/._o.png
- Suppl. material 2/p.png
- __MACOSX/Suppl. material 2/._p.png
- Suppl. material 2/._p.png
