# Supplementary material for: Automated information extraction from plant specimen labels using OCR and large language models
Source: Biodivers Data J. 2026 Jan 19;14:e177202. doi: 10.3897/BDJ.14.e177202 (PMC12835874; doi:10.3897/BDJ.14.e177202)
Supplement: Supplementary material 3 — Batch Output Results for Image Text Recognition [file bdj-14-e177202-s003.xlsx]

## Sheet: Sheet1
imageFileName	recordNumber	eventDate	recordedBy	locality	longitude	latitude	elevation (m)	habitat	associatedTaxa	habit	family	scientificName	vernacularName	identifiedBy	dateIdentified	occurrenceRemarks	OCR Recognition Time	Mean OCR Confidence	Minimum OCR Confidence	Maximum OCR Confidence	DeepSeek Extraction Time	Total Time Spent	Number of recognized lines	Number of Needing Review lines	Number of Good lines	Number of Excellent lines	Percentage of Needing Review lines	Percentage of Good lines	Percentage of Excellent lines
IBSC 0771021.jpg	12435	2014-09-05	周联选、黄向旭、李盛春	海南	112°19′	16°50′		海边、沙地		草本	169	Pouzolzia zeylanica (Linn.) Benn.	雾水葛	李泽贤	2014-09-19	幼果绿色	4.08	0.9842	0.8313	0.9998	8.85	12.93	40	1	4	35	2.50%	10.00%	87.50%
IBSC 0771551.jpg	LXP10-1007	2013-08-05	叶华谷、曾飞燕等	江西	114°14′40″	27°40′01″	250	溪边、水田、路旁		乔木	197	Toona sinensis (A. Juss.) Roem.	香椿	叶华谷	2013-11-01	无花无果	3.73	0.9816	0.8845	1	9.7	13.43	36	1	4	31	2.78%	11.11%	86.11%
IBSC 0771594.jpg	LXP10-1157	2013-08-06	叶华谷、曾飞燕等	江西	114°17′15″	27°44′41″	210	山坡、疏林、阳处		乔木	197	Melia azedarach Linn.	苦	叶华谷	2013-11-05	果绿色	3.82	0.9765	0.644	0.9999	8.47	12.29	39	3	1	35	7.69%	2.56%	89.74%
IBSC 0771827.jpg	LXP10-446	2013-08-01	叶华谷、曾飞燕等	江西	115°13′50″	29°01′08″	500	山谷、密林、水沟边		灌木	191	Elaeagnus umbellata Thunb.	牛奶子	叶华谷	2014-06-05	无花无果	3.7	0.9793	0.8393	1	9.43	13.13	36	2	3	31	5.56%	8.33%	86.11%
KUN 1228324.jpg	G0015	2013-03-28	徐洲锋、秦凤	重庆			800	马路边		草本		Corydalisracemosa	小花黄堇	徐洲锋	2013-07-18		2.94	0.9319	0.5221	0.9995	7.98	10.92	24	3	8	13	12.50%	33.33%	54.17%
IBSC 0772180.jpg	LXP10-3008	2013-08-21	叶华谷、曾飞燕等	江西	114°35′12″	28°31′36″	250	山谷、疏林、路旁		灌木	232	Tarenna depauperata Hutchins	毛乌口树	叶华谷	2014-06-05	果绿色	3.62	0.9737	0.7533	0.9999	9.14	12.76	35	3	2	30	8.57%	5.71%	85.71%
IBSC 0772182.jpg	LXP10-2959	2013-08-21	叶华谷、曾飞燕等	江西	114°35′12″	28°31′36″	380	山谷、疏林、路旁		乔木	232	Aidia cochinchinensis Lour	茜树	叶华谷	2014-06-05	果深绿色	3.77	0.9826	0.7732	0.9999	8.69	12.46	34	1	1	32	2.94%	2.94%	94.12%
KUN 1228329.jpg	G0004	2013-03-28	徐洲锋、秦凤	重庆			800	路边		草本		Corydalis sheareri	地锦苗	徐洲锋	2013-07-18		2.42	0.9415	0.8742	0.9989	7.4	9.82	18	2	9	7	11.11%	50.00%	38.89%
IBSC 0772183.jpg	LXP10-3077	2013-08-22	叶华谷、曾飞燕等	江西	114°35′	28°32′	300	山谷、疏林、灌丛、树上		藤本	232	Paederiascandens(Lour.）Mer.	鸡屎藤	叶华谷	2014-06-05	果绿色	4.14	0.9629	0.6702	0.9999	9.11	13.25	39	5	5	29	12.82%	12.82%	74.36%
IBSC 0772184.jpg	LXP10-3070	2013-08-22	叶华谷、曾飞燕等	江西	114°35′	28°32′	290	山谷、疏林、路旁		灌木	232	Serissa serssoides (DC.)Druce	白马骨	叶华谷	2014-06-05	花白色	3.4	0.9811	0.8662	0.9999	8.85	12.25	33	1	2	30	3.03%	6.06%	90.91%
KUN 1234119.jpg	NJWLS640	2009-12-16	袁玉川	云南	100°30′50″	25°82′10″	1362	荒地	大麻子树	直立草本	Papaveraceae	Argemonemexicana L.	黄花白鸡刺	李锡文	2010-03-24	80cm，果如狗茄子果、叶如鸡刺	3.35	0.935	0.7077	0.9999	9.3	12.66	25	5	5	15	20.00%	20.00%	60.00%
IBSC 0772185.jpg	LXP10-1097	2013-08-05	叶华谷、曾飞燕等	江西	114°14′40″	27°40′01″	280	山顶、疏林、阴处		藤本	232	Coptosapelta diffusa (Cha ex Benth.) Van Steenis	流苏子	叶华谷	2013-11-05	果绿色	4.27	0.9758	0.6409	0.9999	10.24	14.5	41	2	3	36	4.88%	7.32%	87.80%
IBSC 0772192.jpg	LXP10-1737	2013-08-11	叶华谷、曾飞燕等	江西	114°28′04″	28°19′31″	190	山谷、疏林、阴处		藤本	232	Coptosapeltadiffusa(Champ.ex Benth.）)Van Steenis	流苏子	叶华谷	2013-11-05	果绿色	3.99	0.9772	0.7185	0.9999	9.39	13.37	36	1	6	29	2.78%	16.67%	80.56%
KUN 1234121.jpg	BianFH-0188	2010-06-11	卞福花	山东	E120°46′22.80″	N37°26′25.20″	270	乔灌混交林林缘	臭草			Chelidonium majus Linn.	白屈菜	卞福花	2010-06-30	高80-120cm	3.66	0.9689	0.715	0.9999	8.7	12.36	31	3	1	27	9.68%	3.23%	87.10%
IBSC 0772193.jpg	LXP10-1497	2013-08-09	叶华谷、曾飞燕等	江西	114°30′37″	28°18′38″	170	山谷、疏林、阴处		灌木	232	Coptosapelta diffusa(Champ.ex Benth.）Van Steenis	流苏子	叶华谷	2013-11-05		3.96	0.9656	0.5885	0.9999	9.31	13.27	37	2	4	31	5.41%	10.81%	83.78%
IBSC 0772194.jpg	LXP10-1644	2013-08-10	叶华谷、曾飞燕等	江西	114°30′37″	28°18′38″	160	山坡、疏林、阴处		灌木	232	Serissaserssoides (DC.）Druce	白马骨	叶华谷	2014-04-20	花白色	3.79	0.9711	0.7682	1	8.98	12.76	37	2	6	29	5.41%	16.22%	78.38%
KUN 1234123.jpg	Liuetal425	2012-08-28	刘玫、张欣欣、程薪宇等	黑龙江	E128°57′22.7″	N44°03′52.3″	337	村落：路边：林缘		多年生草本	Papaveracea	Chelidonium majus L.	山黄连	刘玫	2012-08-28		2.67	0.9381	0.8553	0.9994	9.27	11.94	22	3	11	8	13.64%	50.00%	36.36%
IBSC 0772195.jpg	LXP10-1391	2013-08-08	叶华谷、曾飞燕等	江西	114°22′10″	28°30′02″	150	山坡、溪边、疏林		草本	232	Serissa serissoides (DC.) Druce	白马骨	叶华谷	2013-11-05	花白色	3.86	0.9815	0.779	0.9999	9.67	13.52	37	2	2	33	5.41%	5.41%	89.19%
IBSC 0772196.jpg	LXP10-862	2013-08-04	叶华谷、曾飞燕等	江西	114°07′04″	28°54′57″	260	山谷、疏林、阴处		草本	232	Serissa serissoides DC.)Druce	白马骨	叶华谷	2013-11-05	花白色	3.84	0.9829	0.8474	0.9999	8.77	12.61	37	1	4	32	2.70%	10.81%	86.49%
KUN 1234126.jpg	NiuYL004	2012-05-05	牛玉璐、郑博颖、黄士良等	河北	E114°07′20.40″	N37°37′46.20″	650	温带低山灌丛山坡		多年生草本		Chelidonium majus L.	白屈菜	牛玉璐	2012-11-07	全株具黄色乳汁	2.58	0.9407	0.8429	0.9995	9.43	12.01	20	1	12	7	5.00%	60.00%	35.00%
IBSC 0772197.jpg	LXP10-1141	2013-08-06	叶华谷、曾飞燕等	江西	114°17′15″	27°44′41″	200	山坡、疏林、阴处		藤本	232	Paederia scandens (Lour.) Merr.	鸡屎藤	叶华谷	2013-11-05	花灰白色	3.78	0.9682	0.6157	0.9999	10.3	14.09	34	3	2	29	8.82%	5.88%	85.29%
IBSC 0772200.jpg	LXP10-1296	2013-08-07	叶华谷、曾飞燕等	江西	114°21′47″	27°36′06″	500	山谷、疏林、路旁、阴处		草本	232	Serissa serissoides DC.) Druce	白马骨	叶华谷	2013-11-05	花白色	3.51	0.9798	0.7973	0.9999	8.95	12.45	33	1	3	29	3.03%	9.09%	87.88%
KUN 1234129.jpg	TanDY0645	2009-05-09	谭敦炎、吉乃提等	新疆	E083°16′43.1″	N47°01′41.2″	1438	山地草甸	风仙花	草本	罂栗科Papaveraceae	Chelidoniummajus L.	白屈菜	樊建华	2009-09-25	高30-80cm，含黄色乳汁，茎直立，叶片羽状裂，花瓣黄色，萌果圆柱状	2.82	0.9419	0.5539	0.9999	10.47	13.29	23	3	3	17	13.04%	13.04%	73.91%
IBSC 0772204.jpg	LXP10-1068	2013-08-05	叶华谷、曾飞燕等	江西	114°14′40″	27°40′01″	270	山顶、疏林、阴处		灌木	232	Tarenna mollissima (Hook. et Arn.) Rob	毛乌口树	叶华谷	2013-11-05	果绿色	3.98	0.9863	0.8887	0.9999	8.95	12.93	37	1	2	34	2.70%	5.41%	91.89%
IBSC 0772205.jpg	LXP10-365	2013-07-31	叶华谷、曾飞燕等	江西	115°17′50″	29°02′79″	550	山谷、密林、阴处		灌木	232	Tarenna mollissima (Hook. et Arn.) Rob.	毛乌口树	叶华谷	2013-11-01	果绿色	3.71	0.9787	0.7812	0.9999	9.56	13.26	35	1	3	31	2.86%	8.57%	88.57%
KUN 1234132.jpg	yanglm0055	2008-11-08	王云贺	吉林	E125°24′22″	N43°48′46″	226	草丛	杨树	草本	瞿栗科	ChelidoniummajusLinn.	白屈菜	杨利民	2008-09-26	有黄色乳汁。茎直立，多分枝。叶互生。花瓣4，黄色，倒卵圆形，雄蕊多数：子房线形，无毛。朔果线状圆柱形，种子多数，卵球形，黄褐色，有光泽及网纹。	3.21	0.97	0.8725	0.9998	10.56	13.78	26	2	4	20	7.69%	15.38%	76.92%
IBSC 0772206.jpg	LXP10-383	2013-07-31	叶华谷、曾飞燕等	江西	115°17′50″	29°02′79″	600	山顶、密林、阳处		乔木	232	Aidia cochinchinensis Lour.	茜树	叶华谷	2013-11-01	果绿色	3.64	0.9798	0.8597	0.9999	8.8	12.44	36	1	5	30	2.78%	13.89%	83.33%
IBSC 0772207.jpg	LXP10-295	2013-07-31	叶华谷、曾飞燕等	江西	115°17′44″	29°02′56″	600	山谷、密林、路旁		灌木	232	Mussaenda esquiroli Levl.	花（贵州玉叶金花）	叶华谷	2014-06-20	果绿色	3.56	0.9845	0.9079	0.9999	9.09	12.65	34	0	4	30	0.00%	11.76%	88.24%
KUN 1234133.jpg	yanglm0055	2008-11-08	王云贺	吉林	E125°24′22″	N43°48′46″	226	草丛	杨树	草本	罂栗科	Chelidonium majus Linn.	白屈菜	杨利民	2008-09-26	有黄色乳汁。茎直立，多分枝。叶互生。花瓣4，黄色，倒卵圆形，雄蕊多数：子房线形，无毛。果线状圆柱形，种子多数，卵球形，黄褐色，有光泽及网纹。	3.08	0.9787	0.8933	0.9994	11.11	14.19	24	1	3	20	4.17%	12.50%	83.33%
IBSC 0772209.jpg	LXP10-386	2013-07-31	叶华谷、曾飞燕等	江西	115°17′50″	29°02′79″	600	山顶、密林、阴处		灌木	232	Serissa serissoides(DC.）Druce	白马骨	叶华谷	2014-06-20	花白色	3.77	0.9777	0.7173	1	9.61	13.37	35	1	4	30	2.86%	11.43%	85.71%
IBSC 0772216.jpg	LXP10-777	2013-08-02	叶华谷、曾飞燕等	江西	115°16′17″	28°58′56″	730	山坡、疏林、路旁		草本	143	Paederia scandens (Lour.) Merr.	鸡尿藤	叶华谷	2013-11-01	无花无果	3.93	0.9814	0.8336	0.9999	9.22	13.15	36	1	4	31	2.78%	11.11%	86.11%
IBSC 0772217.jpg	LXP10-645	2013-08-02	叶华谷、曾飞燕等	江西	115°16′17″	28°58′56″	600	山坡、疏林、路旁		灌木	232	Gardenia jasminoides Ellis	栀子	叶华谷	2013-11-01	果绿色	3.64	0.9827	0.8514	0.9999	9.04	12.68	33	2	1	30	6.06%	3.03%	90.91%
KUN 1234137.jpg	LiuJQ-GN-2011-594	2011-09-09	刘坤	甘肃	E102°47′6″	N35°19′42″	2400	路边草丛		直立草本	Papaveraceae	Corydalis adunca Maxim.	灰绿黄堇	刘坤	2011-11-15		2.38	0.9314	0.653	0.9994	9.01	11.39	20	3	11	6	15.00%	55.00%	30.00%
IBSC 0772218.jpg	LXP10-737	2013-08-02	叶华谷、曾飞燕等	江西	115°16′17″	28°58′56″	650	山坡、密林、路旁、阴处		藤本	232	Uncaria rhynchophylla (Miq.) Miq. ex Havil.	购滕	叶华谷	2014-04-20	果绿色	3.6	0.9725	0.5461	0.9999	9.26	12.86	33	1	4	28	3.03%	12.12%	84.85%
IBSC 0772250.jpg	LXP10-326	2013-07-31	叶华谷、曾飞燕等	江西	115°17′44″	29°02′73″	250	山谷、密林、路旁、阴处		藤本	232	Paederia scandens (Lour.) Mer.	鸡屎藤	叶华谷	2013-11-01	花灰白色	3.79	0.9758	0.6172	0.9998	9.57	13.36	36	2	3	31	5.56%	8.33%	86.11%
KUN 1234142.jpg	TanCM241	2010-05-31	谭策铭、缪以清、李立新等	江西	E114°47′18.01″	N28°50′10.42″	300	山谷林缘林下草丛溪边		直立草本	Papaveraceae	Corydalis balansae Prain	北越紫堇	谭策铭	2010-06-10		2.8	0.9455	0.87	0.9993	9.33	12.13	22	4	7	11	18.18%	31.82%	50.00%
IBSC 0772251.jpg	LXP10-47	2013-07-30	叶华谷、曾飞燕等	江西	115°24′19″	29°0′5″	140	山谷、灌丛、路旁		藤本	232	Paederia scandens (Lour.)Merr.	鸡屎藤	叶华谷	2013-11-01	花灰绿色	3.81	0.9834	0.9051	0.9999	8.92	12.74	35	0	4	31	0.00%	11.43%	88.57%
IBSC 0772252.jpg	LXP10-37	2013-07-30	叶华谷、曾飞燕等	江西	115°24′19″	29°0′5″	180	山谷、灌丛		缠绕状藤本	232	Paederia scandens (Lour.)Merr.	毛鸡屎藤	叶华谷	2013-11-01	果绿色	3.83	0.9733	0.8797	0.9999	8.92	12.75	38	2	8	28	5.26%	21.05%	73.68%
IBSC 0773127.jpg	LXP10-3030	2013-08-21	叶华谷、曾飞燕等	江西	114°35′12″	28°31′36″	210	山谷、疏林、路旁、阴处		草本	169	Boehmeria clidemioides Miq.	序叶苎麻	叶华谷	2014-06-05	花序淡绿色	3.96	0.976	0.7458	0.9999	10.21	14.17	39	3	2	34	7.69%	5.13%	87.18%
IBSC 0773128.jpg	LXP10-2670	2013-08-19	叶华谷、曾飞燕等	江西	114°32′56″	28°30′10″	170	山谷、疏林、路旁、阳处		草本	169	Gonostegia hirta (Bl.) Miq.	米团	叶华谷	2014-06-05	花浅黄绿色	3.81	0.9829	0.8402	0.9999	9.34	13.15	36	1	4	31	2.78%	11.11%	86.11%
PE 00296042.jpg	2002049	2002-10-14	段林东	湖南			1000	低山，山坡水边		草本	Urticaceae	Elatostema sinense var.xinningense(W.T Wang)L.D.Duan etQ.Lin				果实：果序绿白色，果实浅褐色	2.72	0.9582	0.8498	0.9995	8.8	11.52	21	2	5	14	9.52%	23.81%	66.67%
IBSC 0773129.jpg	LXP10-3011	2013-08-21	叶华谷、曾飞燕等	江西	114°35′12″	28°31′36″	320	山谷、溪边、阴处		草本	169	Pilea notata C.H.Wright	冷水花	叶华谷	2014-06-05	花淡绿色	3.31	0.9866	0.9114	0.9999	10.06	13.36	33	0	2	31	0.00%	6.06%	93.94%
KUN 1234145.jpg	Lilan196	2010-06-20	张少华	山东	E117°12′08″	N36°40′06″	100	河沟边		直立草本	Papaveraceae	Corydalis bungeana Turcz.	地丁草	万鹏	2011-09-20		2.62	0.954	0.8674	0.9998	9.2	11.82	21	2	7	12	9.52%	33.33%	57.14%
IBSC 0773130.jpg	LXP10-2759	2013-08-20	叶华谷、曾飞燕等	江西	114°33′41″	28°32′58″	280	山谷、溪边、阴处		草本	169	Laportea bulbifera Wedd.	珠芽艾麻	叶华谷	2014-06-05	花苞绿色	3.74	0.9821	0.8963	0.9999	8.59	12.33	35	1	5	29	2.86%	14.29%	82.86%
IBSC 0773131.jpg	LXP10-2896	2013-08-20	叶华谷、曾飞燕等	江西	114°33′41″	28°32′58″	290	山谷、溪边、草地		草本		Laportea bulbifera Wedd.	珠芽艾麻	叶华谷	2014-06-05	花序绿色	3.89	0.977	0.645	0.9999	8.46	12.35	38	1	3	34	2.63%	7.89%	89.47%
IBSC 0773132.jpg	LXP10-2812	2013-08-20	叶华谷、曾飞燕等	江西	114°33′41″	28°32′58″	290	山谷、密林、溪边		草本	169	Boehmeria clidemioides Miq	序叶苎麻	叶华谷	2014-06-05	花浅绿色	3.78	0.9835	0.8996	0.9999	8.87	12.65	36	1	3	32	2.78%	8.33%	88.89%
KUN 1234156.jpg	LJQ-QLS-2008-0216	2008-08-10	吴玉虎	青海	E101°27′36.36″	N37°41′52.8″	3300	高山流石坡	粗茎棱子芹	直立草本	瞿粟科	CorydalisdasypteraMaxim.	选裂黄革	刘建全			3.15	0.9454	0.6914	0.9999	9.57	12.72	23	2	9	12	8.70%	39.13%	52.17%
IBSC 0773133.jpg	LXP10-2848	2013-08-20	叶华谷、曾飞燕等	江西	114°33′41″	28°32′58″	290	山谷、溪边、灌丛		草本	169	Boehmeria tricuspis (Hance) Makino	大叶苎麻	叶华谷	2014-06-05	花序淡绿色	3.7	0.9711	0.5171	0.9999	9.45	13.15	36	2	3	31	5.56%	8.33%	86.11%
IBSC 0773134.jpg	LXP10-2839	2013-08-20	叶华谷、曾飞燕等	江西	114°33′41″	28°32′58″	285	山谷、灌丛、溪边		草本	169	Pilea notata C.H.Wright	冷水花	叶华谷	2014-06-05	花白色	3.81	0.9856	0.9027	0.9999	8.83	12.64	37	0	4	33	0.00%	10.81%	89.19%
KUN 1234159.jpg	08CS347	2008-08-22	CaiJ.、LiuC.QinS.F.Yang Y.J.	云南	E103°56′20″	N28°12′47″	1859	In themontanemoist evergreen broad-leavedforest		Erect herb	紫堇科	Corydalissp	紫堇	李锡文	2009-08-10	1-1.5m;Flowers yellow	3.05	0.9332	0.6803	0.9997	10.48	13.53	23	3	9	11	13.04%	39.13%	47.83%
IBSC 0773135.jpg	LXP10-2260	2013-08-16	叶华谷、曾飞燕等	江西	114°35′00″	28°33′20″	425	山谷、疏林、阴处		草本	169	Pilea notata C.H.Wright	冷水花	叶华谷	2014-06-05	果浅绿色	3.66	0.9825	0.861	0.9999	8.67	12.33	36	1	2	33	2.78%	5.56%	91.67%
IBSC 0773136.jpg	LXP10-2202	2013-08-16	叶华谷、曾飞燕等	江西	114°35′00″	28°33′20″	425	山谷、疏林、草地、阴处		草本	169	Pouzolzia zeylanica (L.) Benn.	雾水葛	叶华谷	2014-06-05	花浅绿色	3.97	0.9748	0.78	0.9999	9.21	13.18	39	3	3	33	7.69%	7.69%	84.62%
IBSC 0773137.jpg	LXP10-3106	2013-08-22	叶华谷、曾飞燕等	江西	114°35′	28°32′	280	山谷、溪边、草地、路旁		草本	169	Gonostegia hirta (Bl.) Miq.	橘米团	叶华谷	2014-06-05	花黄绿色	3.51	0.9835	0.7387	0.9999	9.23	12.74	35	1	1	33	2.86%	2.86%	94.29%
KUN 1234308.jpg	GanQL006	2011-05-28	甘放良	湖北	E109°42′52.3″	N32°19′45.7″	500	路边山坡		多年生草本	Papaveraceae	Corydalis edulis Maxim.	紫董	甘啟良	2011-06-15		2.51	0.9301	0.7048	0.999	8.29	10.8	19	3	8	8	15.79%	42.11%	42.11%
IBSC 0773138.jpg	LXP10-2345	2013-08-17	叶华谷、曾飞燕等	江西	114°36′07″	28°34′09″	1100	山顶、疏林、阴处		草本	169	Boehmeria longispica Steud.	大叶苎麻	叶华谷	2014-06-05	花序浅黄绿色	3.78	0.9822	0.8748	1	10.61	14.39	35	2	1	32	5.71%	2.86%	91.43%
IBSC 0773139.jpg	LXP10-2356	2013-08-17	叶华谷、曾飞燕等	江西	114°36′07″	28°34′09″	1160	山顶、灌丛、阴处		草本	169	Gonostegia hirta (Bl.) Miq.	糯米团	叶华谷	2014-06-05	果黄绿色	3.8	0.9723	0.7489	0.9999	9.12	12.92	35	4	1	30	11.43%	2.86%	85.71%
KUN 1234311.jpg	Zhangr0206	2010-10-17	刘明光、焦磊	山西	E110°15′10.7	N34°46′24.5	278	荒地	铁线莲	直立草本	栗科	Corydalis edulis Maxim.	紫笙	张峰	2010-10-17		2.83	0.9507	0.7612	0.9997	8.68	11.51	24	3	3	18	12.50%	12.50%	75.00%
IBSC 0773144.jpg	LXP10-1728	2013-08-11	叶华谷、曾飞燕等	江西	114°28′04″	28°19′31″	200	山谷、溪边、阴处		草本	169	Boehmeria clidemioidesMiq. var. diffusa(Wedd.)Hand-Mazz.		叶华谷	2014-04-20	花浅绿色	3	0.9701	0.5493	0.9999	9.22	12.22	27	1	2	24	3.70%	7.41%	88.89%
IBSC 0773149.jpg	LXP10-1111	2013-08-06	叶华谷、曾飞燕等	江西	114°17′15″	27°44′41″	200	山谷、疏林、阴处		草本	169	Pouzolzia zeylanica (L.) Benn.	雾水葛	叶华谷	2013-11-05	花浅绿色	3.51	0.9768	0.7769	0.9999	9.2	12.71	34	1	4	29	2.94%	11.76%	85.29%
IBSC 0773153.jpg	LXP10-937	2013-08-04	叶华谷、曾飞燕等	江西	114°07′04″	28°54′57″	190	山谷、疏林、路旁、阴处		草本	169	Gonostegia hirta (Bl.) Miq.	糯米团	叶华谷	2014-04-20	花浅绿色	3.79	0.9801	0.7402	0.9999	8.97	12.75	36	1	3	32	2.78%	8.33%	88.89%
IBSC 0773154.jpg	LXP10-1005	2013-08-05	叶华谷、曾飞燕等	江西	114°14′40″	27°40′01″	250	溪边、水田		灌木	169	Bochmeria clidemioidesMiq.	序叶芒麻	叶华谷	2014-04-20	无花无果	3.45	0.9781	0.8664	1	9.39	12.84	34	2	4	28	5.88%	11.76%	82.35%
IBSC 0773155.jpg	LXP10-1006	2013-08-05	叶华谷、曾飞燕等	江西	114°14′40″	27°40′01″	250	溪边、水田、路旁		草本	169	Pouzolzia zeylanica (L.) Benn.	多枝务水器	叶华谷	2014-04-20	花黄绿色	3.92	0.9745	0.732	1	9.74	13.66	37	2	4	31	5.41%	10.81%	83.78%
IBSC 0773156.jpg	LXP10-678	2013-08-02	叶华谷、曾飞燕等	江西	115°16′17″	28°58′56″	400	山谷、路旁、阴处		草本	169	Pilea notata C.H. Wright	冷水花	叶华谷	2014-04-20	花浅绿色	3.67	0.9877	0.8986	0.9999	9.05	12.72	37	1	1	35	2.70%	2.70%	94.59%
IBSC 0773158.jpg	LXP10-654	2013-08-02	叶华谷、曾飞燕等	江西	115°16′17″	28°58′56″	300	山谷、疏林、路旁		草本	169	Boehmeria tricuspis (Hance)Makino	大叶苎麻	叶华谷	2013-11-01	花浅绿色	3.66	0.9751	0.819	0.9999	9.8	13.46	34	2	3	29	5.88%	8.82%	85.29%
KUN 1234333.jpg	zhouzk11014	2011-09-04	苏涛、黄永江、杨青松、王力	四川	E102°22′47″	N27°34′48″	3616	高山林缘	车前	直立草本	Papaveraceae	Corydalis laucheana Fedde	紫苞黄堇	魏志丹	2012-12-10		3.01	0.9589	0.8866	0.9998	19.15	22.16	21	2	6	13	9.52%	28.57%	61.90%
IBSC 0773160.jpg	LXP10-411	2013-07-31	叶华谷、曾飞燕等	江西	115°17′50″	29°02′79″	606	山坡、灌丛、路旁、阴处		草本	169	Boehmeria tricuspis (Hance) Makino	悬铃叶苎麻	叶华谷	2014-06-20	花浅绿色	3.72	0.9679	0.6639	0.9999	9.33	13.05	36	3	2	31	8.33%	5.56%	86.11%
IBSC 0773161.jpg	LXP10-447	2013-08-01	叶华谷、曾飞燕等	江西	115°13′50″	29°01′08″	500	山谷、密林、溪边		草本	169	Pilea glaberrima (Bl.)B1	点乳冷水花	叶华谷	2014-06-20	无花无果	3.68	0.9873	0.8875	0.9999	9.15	12.83	35	1	2	32	2.86%	5.71%	91.43%
IBSC 0773163.jpg	LXP10-2957	2013-08-21	叶华谷、曾飞燕等	江西	114°35′12″	28°31′36″	280	山谷、溪边、阴处		草本		Pellionia involucratum Franch.et Sav	总苞蔓赤车	叶华谷	2014-06-05	花苞绿色	4.15	0.9833	0.9005	0.9999	8.88	13.03	37	0	4	33	0.00%	10.81%	89.19%
KUN 1234352.jpg	09CS1612	2009-09-26	张廷、蔡杰、袁明等	西藏	E097°33′42″	N28°47′19″	3313	高山栎，冷杉林路边石质山坡		直立草本	Papaveraceae	Corydalis ophiocarpa Hook.f.et Thoms.	蛇果黄堇	李锡文（LiX.W.）	2010-03-03	花冠黄色，花瓣尖端紫色	3.04	0.9346	0.7123	0.9996	9.23	12.26	24	5	8	11	20.83%	33.33%	45.83%
IBSC 0773164.jpg	LXP10-2975	2013-08-21	叶华谷、曾飞燕等	江西	114°35′12″	28°31′36″	350	山谷、疏林、溪边、阴处		灌木	169	Boehmeria nivea (L.) Gaudich.	苎麻	叶华谷	2014-06-05	花序绿色	3.62	0.9851	0.8752	0.9999	8.42	12.04	35	2	1	32	5.71%	2.86%	91.43%
IBSC 0773165.jpg	LXP10-2594	2013-08-19	叶华谷、曾飞燕等	江西	114°32′56″	28°30′10″	170	山谷、疏林、路旁		草本	169	Boehmeria nivea (L.) Gaudich.	苎麻	叶华谷	2014-06-05	花序浅黄绿色	3.82	0.979	0.8347	0.9999	8.95	12.77	34	1	4	29	2.94%	11.76%	85.29%
KUN 1234374.jpg	YDDXS0281	2010-05-19	李永亮等4人	云南	E099°37′57.50″	N24°09′25.20″	2495	林间		直立草本	Papaveraceae		翅瓣黄堇	董洪进	2011-01-08		2.72	0.9331	0.5143	0.9994	8.37	11.09	22	4	7	11	18.18%	31.82%	50.00%
IBSC 0773166.jpg	LXP10-2216	2013-08-16	叶华谷、曾飞燕等	江西	114°35′00″	28°33′20″	425	山谷、疏林、阴处		草本	169	Boehmeria nivea (L.) Gaudich.	苎麻	叶华谷	2014-06-05	花浅绿色	3.79	0.9702	0.6529	0.9999	8.09	11.88	36	3	1	32	8.33%	2.78%	88.89%
IBSC 0773167.jpg	LXP10-208	2013-07-31	叶华谷、曾飞燕等	江西	115°17′44″	29°02′56″	180	山谷、疏林、路旁		草本	169	Pouzolzia zeylanica (L.) Benn.	雾水葛	叶华谷	2013-11-01	花浅绿色	3.62	0.9801	0.8874	0.9999	8.39	12.01	35	1	5	29	2.86%	14.29%	82.86%
IBSC 0773170.jpg	LXP10-59	2013-07-30	叶华谷、曾飞燕等	江西	115°24′19″	29°0′5″	190	山谷、路旁、溪边		草本	169	Pilea notata C.H.Wright	冷水花	叶华谷	2014-06-05	花序绿色	3.28	0.9784	0.7556	0.9999	8.2	11.48	33	2	2	29	6.06%	6.06%	87.88%
KUN 1234385.jpg	BianFH00041	2008-10-12	卞福花、卢学新、纪伟、赵瑞波	山东	E121°43′9.96″	N37°16′17.28″	165	林缘，路边	野薄荷，车前	直立草本	Papaveraceae	Corydalis raddeana Regel	小黄紫董	卞福花	2008-10-30		3.11	0.9429	0.7003	0.9997	9.16	12.27	21	2	6	13	9.52%	28.57%	61.90%
IBSC 0773187.jpg	LXP10-1643	2013-08-10	叶华谷、曾飞燕等	江西	114°30′37″	28°18′38″	160	山坡、密林、阴处		灌木	171	Ilex pubescens Hook.et Arm.	毛冬青	叶华谷	2013-11-05	果绿色	3.67	0.9661	0.5347	0.9999	8.22	11.89	36	4	2	30	11.11%	5.56%	83.33%
IBSC 0773188.jpg	LXP10-1669	2013-08-10	叶华谷、曾飞燕等	江西	114°30′37″	28°18′38″	160	山坡、疏林、阴处		乔木	171	Ilex triflora Bl.	三花冬青	叶华谷	2013-11-05	果深绿色	3.57	0.9849	0.9228	0.9999	8.24	11.81	36	0	3	33	0.00%	8.33%	91.67%
IBSC 0773189.jpg	LXP10-1700	2013-08-11	叶华谷、曾飞燕等	江西	114°28′04″	28°19′31″	150	山谷、疏林、路旁、阳处		草本	171	Ilex cormuta Lindl. et Paxt.	枸骨	叶华谷	2013-11-05	无花无果	3.7	0.9813	0.8853	0.9999	8.48	12.18	35	1	3	31	2.86%	8.57%	88.57%
IBSC 0773192.jpg	LXP10-1802	2013-08-11	叶华谷、曾飞燕等	江西	114°28′04″	28°19′31″	180	山谷、疏林、溪边、阴处		灌木	171	Ilex elmerilliana S. Y. Hu	厚叶冬青	叶华谷	2014-04-20	果绿色	3.91	0.9843	0.8968	0.9999	8.32	12.23	36	1	3	32	2.78%	8.33%	88.89%
IBSC 0773194.jpg	LXP10-1873	2013-08-12	叶华谷、曾飞燕等	江西	114°26′26″	28°09′10″	90	平地、水田、路旁、阳处		灌木	171	Ilex pubescens Hook.et Am.	毛冬青	叶华谷	2014-06-05	果绿色	3.54	0.9864	0.9046	0.9999	8.36	11.9	34	0	2	32	0.00%	5.88%	94.12%
IBSC 0773196.jpg	LXP10-2012	2013-08-14	叶华谷、曾飞燕等	江西	114°30′23″	28°21′19″	180	山谷、疏林、路旁、阳处		灌木	171	Ilex aculeolata Nakai	满树星	叶华谷	2014-06-05	果绿色	3.6	0.9829	0.8847	0.9999	8.53	12.13	34	1	4	29	2.94%	11.76%	85.29%
IBSC 0773201.jpg	LXP10-2648	2013-08-19	叶华谷、曾飞燕等	江西	114°32′56″	28°30′10″	190	山谷、疏林、阴处		灌木	171	Ilex pubescens Hook.et Am.	毛冬青	叶华谷	2014-06-05	果绿色	3.4	0.9826	0.8948	1	8.05	11.45	32	1	3	28	3.12%	9.38%	87.50%
IBSC 0773203.jpg	LXP10-2705	2013-08-19	叶华谷、曾飞燕等	江西	114°32′56″	28°30′10″	180	山谷、疏林、阴处		灌木	171	Ilex triflora Bl.	三花冬青	叶华谷	2014-06-05	果深绿色	3.49	0.9868	0.9098	0.9999	8.03	11.52	34	0	3	31	0.00%	8.82%	91.18%
IBSC 0773205.jpg	LXP10-2813	2013-08-20	叶华谷、曾飞燕等	江西	114°33′41″	28°32′58″	290	山谷、疏林、溪边		乔木	171	Ilex ficoidea Hemsl.	榕叶冬青	叶华谷	2014-06-05	无花无果	3.56	0.9819	0.8895	0.9999	8.46	12.02	34	1	4	29	2.94%	11.76%	85.29%
IBSC 0773206.jpg	LXP10-2259	2013-08-16	叶华谷、曾飞燕等	江西	114°35′00″	28°33′20″	430	山谷、疏林、溪边、阴处		乔木	171	Ilex ficoidea Hemsl.	榕叶冬青	叶华谷	2014-06-05	无花无果	3.54	0.9817	0.8237	0.9999	8.57	12.11	35	1	3	31	2.86%	8.57%	88.57%
IBSC 0773207.jpg	LXP10-2507	2013-08-18	叶华谷、曾飞燕等	江西	114°35′09″	28°32′53″	580	山谷、疏林、灌丛		灌木	171	Ilex viridis Champ. ex Benth.	绿冬青	叶华谷	2014-06-05	果深绿色	3.82	0.982	0.8774	0.9999	8.39	12.21	36	1	3	32	2.78%	8.33%	88.89%
IBSC 0773209.jpg	LXP10-2381	2013-08-17	叶华谷、曾飞燕等	江西	114°36′07	28°34′09	1250	山顶、疏林、阴处		灌木	171	Ilex viridis Champ.ex Benth.	绿冬青	叶华谷	2014-06-05	果绿色	3.73	0.9882	0.9196	0.9999	41.36	45.08	36	0	3	33	0.00%	8.33%	91.67%
IBSC 0773210.jpg	LXP10-2292	2013-08-17	叶华谷、曾飞燕等	江西	114°36′07″	28°34′09″	850	山坡、疏林、阴处		乔木	171	Ilex szechwanensis Loes.	四川冬青	叶华谷	2014-06-05	无花无果	3.86	0.9871	0.928	0.9999	9.27	13.13	37	0	2	35	0.00%	5.41%	94.59%
KUN 1234407.jpg	SunH-07ZX-3224	2010-10-02	孙航、李新辉、陈林杨、陈建国、朱鑫鑫、彭德力、陈光富、欧阳诚人	云南	99°39′23″	27°18′49″	1880	Shrub neartheroad，Slope		Scrambl herb	器栗科Papaveracac	Dactylicapnos lichiangensis	紫金龙	董金龙	2010-10-25	高100 cm	2.83	0.9594	0.872	0.9998	9.48	12.31	25	3	5	17	12.00%	20.00%	68.00%
IBSC 0773248.jpg	LXP10-312	2013-07-31	叶华谷、曾飞燕等	江西	115°17′44″	29°02′72″	400	山谷、密林、路旁		草本	169	Oreocnide frutescens（Thunb.） Miq.	紫麻	叶华谷	2014-06-20	花苞褐色	3.45	0.983	0.9018	0.9999	8.24	11.69	34	0	4	30	0.00%	11.76%	88.24%
IBSC 0773249.jpg	LXP10-1607	2013-08-10	叶华谷、曾飞燕等	江西	114°30′37″	28°18′38″	160	山谷、密林、溪边、阴处		草本	169	Oreocnide frutescens （Thunb.） Miq.	紫麻	叶华谷	2013-11-05	果浅褐色	3.69	0.9857	0.9015	0.9998	8.48	12.16	35	0	3	32	0.00%	8.57%	91.43%
KUN 1234431.jpg	Zhyz-526	2011-09-29	周应再	云南	E098°44′50″	N24°58′55″	2250	中山湿性常绿阔叶林		藤本	Papaveraceae	Dactylicapnos scandens (D. Don) Hutch.	紫金龙	李锡文	2012-02-17	种子成熟时褐色	2.73	0.9502	0.8471	1	8.73	11.46	22	3	6	13	13.64%	27.27%	59.09%
IBSC 0773250.jpg	LXP10-3080	2013-08-22	叶华谷、曾飞燕等	江西	114°35′	28°32′	280	山谷、疏林、路旁		草本	169	Boehmeria nivea (L.) Gaudich.	苎麻	叶华谷	2014-06-05	花序淡绿色	3.44	0.9773	0.6891	0.9999	8.66	12.1	33	1	3	29	3.03%	9.09%	87.88%
IBSC 0773251.jpg	LXP10-42	2013-07-30	叶华谷、曾飞燕等	江西	115°24′19″	29°0′5″	200	山谷、疏林		灌木	171	Ilex pubescens Hook.et Am.	毛冬青	叶华谷	2013-11-01	果绿色	3.55	0.9857	0.8998	1	9.27	12.82	34	1	2	31	2.94%	5.88%	91.18%
IBSC 0773252.jpg	LXP10-249	2013-07-31	叶华谷、曾飞燕等	江西	115°17′44″	29°02′56″	300	山谷、疏林、阴处		小乔木	171	Ilex pubescens Hook. et Am.	毛冬青	叶华谷	2013-11-01	果绿色	3.6	0.9838	0.8963	0.9999	8.63	12.22	35	1	3	31	2.86%	8.57%	88.57%
IBSC 0773254.jpg	LXP10-608	2013-08-02	叶华谷、曾飞燕等	江西	115°16′17″	28°58′56″	230	平地、路旁		灌木	171	Ilex pubescens Hook. et Am.	毛冬青	叶华谷	2013-11-01	果绿色	3.39	0.985	0.9126	0.9999	8.8	12.19	32	0	5	27	0.00%	15.62%	84.38%
IBSC 0773256.jpg	LXP10-616	2013-08-02	叶华谷、曾飞燕等	江西	115°16′17″	28°58′56″	230	平地、路旁		乔木	171	Ilex chinensis Sims	铁冬青	叶华谷	2013-11-01	无花无果	3.63	0.9853	0.8306	0.9999	8.06	11.69	36	1	2	33	2.78%	5.56%	91.67%
IBSC 0773257.jpg	LXP10-736	2013-08-02	叶华谷、曾飞燕等	江西	115°16′17″	28°58′56″	680	山坡、疏林、路旁、阳处		乔木	171	Ilex kengi S. Y. Hu	皱柄冬青	叶华谷	2014-04-20	无花无果	3.51	0.9805	0.8946	0.9999	8.38	11.89	34	1	5	28	2.94%	14.71%	82.35%
IBSC 0773260.jpg	LXP10-582	2013-08-01	叶华谷、曾飞燕等	江西	115°13′50″	29°01′08″	300	山谷、疏林、路旁、阳处		灌木	171	Ilex pubescens Hook. et Am.	毛冬青	叶华谷	2013-11-01	果深绿色	3.96	0.9755	0.6771	1	8.67	12.63	37	2	4	31	5.41%	10.81%	83.78%
KUN 1234625.jpg	ZhangDC-07ZX-1881	2009-09-30	张大才、李双智、唐路、孙琼琼	西藏	E97°22′51.2″	N30°08′27.6″	4083	路边	萝	直立草本	瞿栗科Papaveraceae	Hypecoum pendulum L	悬垂角茴香	李双智、张大才	2009-11-25		2.57	0.961	0.7403	0.9998	9.43	12	21	1	6	14	4.76%	28.57%	66.67%
IBSC 0773262.jpg	LXP10-1235	2013-08-07	叶华谷、曾飞燕等	江西	114°21′58″	27°36′09″	450	山谷、疏林、河边		灌木	171	Ilex aculeolata Nakai	满树星	叶华谷	2013-11-05	果绿色	3.4	0.9886	0.9146	0.9999	8.18	11.59	34	0	2	32	0.00%	5.88%	94.12%
IBSC 0773263.jpg	LXP10-835	2013-08-04	叶华谷、曾飞燕等	江西	114°07′04″	28°54′57″	200	山谷、路旁、阳处		乔木	171	Ilex micrococca Maxim.	小果冬青	叶华谷	2013-11-01	无花无果	3.55	0.9747	0.6301	0.9997	8.52	12.06	35	2	3	30	5.71%	8.57%	85.71%
IBSC 0773264.jpg	LXP10-1135	2013-08-06	叶华谷、曾飞燕等	江西	114°17′15″	27°44′41″	220	山坡、疏林、阴处		灌木	108	Ilex pubescens Hook. et Am.	毛冬青	叶华谷	2014-04-20	果绿色	3.53	0.9732	0.7402	0.9999	8.3	11.83	34	2	6	26	5.88%	17.65%	76.47%
KUN 1234659.jpg	SCSB-HN-1513	2008-09-15	刘应迪、孙秋妍、陈珊珊	湖南	E114°02′54.3″	N27°32′76.9″	1010	亚热带常绿阔叶林：生于林缘路边	钩：短柄抱树：大叶胡枝子：五节芒：耳草属一种：铁芒其	直立草本	罂栗科	Macleaya cordata (Willd.) R.Br	博落回	刘克明	2008-09-20	花黄白色：朔果倒披针形，长1.8-2.2cm，灰褐色	3.26	0.9482	0.8964	0.9998	10.68	13.94	23	1	10	12	4.35%	43.48%	52.17%
IBSC 0773265.jpg	LXP10-1165	2013-08-06	叶华谷、曾飞燕等	江西	114°17′15″	27°44′41″	220	山坡、疏林、阴处		灌木	171	Ilex aculeolata Nakai	满树星	叶华谷	2013-11-05	果绿色	3.43	0.9871	0.9	0.9999	8.06	11.49	33	0	4	29	0.00%	12.12%	87.88%
IBSC 0773266.jpg	LXP10-991	2013-08-05	叶华谷、曾飞燕等	江西	114°14′40″	27°40′01″	150	山谷、疏林、溪边		灌木	171	Ilex aculeolata Nakai	满树星	叶华谷	2013-11-01	果绿色	3.67	0.9748	0.57	0.9999	8.22	11.89	37	2	2	33	5.41%	5.41%	89.19%
IBSC 0773267.jpg	LXP10-1051	2013-08-05	叶华谷、曾飞燕等	江西	114°14′40″	27°40′01″	290	山顶、疏林、阴处		灌木	171	Ilex pubescens Hook. et Arm.	毛冬青	叶华谷	2013-11-05	果绿色	3.66	0.983	0.9081	0.9998	8.96	12.63	35	0	4	31	0.00%	11.43%	88.57%
KUN 1234713.jpg	11CS3275	2011-08-22	蔡杰、张挺、刘成等	云南	E099°56′43.6″	N28°11′29.8″	4563	高山流石滩		多年生草本	Papaveraceae	Meconopsis horridula Hook.f.et Thoms	多刺绿绒蒿	魏志丹	2012-09-06		2.69	0.9372	0.8761	0.9991	8.97	11.66	19	4	7	8	21.05%	36.84%	42.11%
IBSC 0773268.jpg	LXP10-1002	2013-08-05	叶华谷、曾飞燕等	江西	114°14′40″	27°40′01″	250	溪边、水田		灌木	171	Ilex cornuta Lindl. et Paxt.	枸骨	叶华谷	2013-11-01	无花无果	3.76	0.9834	0.9098	1	9.5	13.26	35	0	5	30	0.00%	14.29%	85.71%
IBSC 0773270.jpg	LXP10-1440	2013-08-08	叶华谷、曾飞燕等	江西	114°22′10″	28°30′02″	150	山坡、疏林、路旁		乔木	171	Ilex chinensis Sims	冬青	叶华谷	2014-04-20	无花无果	3.8	0.9559	0.5905	0.9999	8.09	11.89	34	4	1	29	11.76%	2.94%	85.29%
KUN 1234714.jpg	Chens10055	2008-07-23	陈世龙	青海	E99°33′36″	N35°31′56″	4300	高寒草甸	点地梅		Papaveraceae	Meconopsis horridula Hook.f.et Thoms.	多刺绿绒高	陈世龙	2008-08-23	直立草本，10-25cm	3.26	0.9589	0.8922	0.9998	9.25	12.51	23	1	7	15	4.35%	30.43%	65.22%
IBSC 0773271.jpg	LXP10-1511	2013-08-09	叶华谷、曾飞燕等	江西	114°30′37″	28°18′38″	140	山谷、疏林		灌木	171	Ilex triflora Bl.	三花冬青	叶华谷	2013-11-05	果绿色	3.83	0.9701	0.5581	0.9999	7.96	11.79	34	2	3	29	5.88%	8.82%	85.29%
IBSC 0773272.jpg	LXP10-1569	2013-08-09	叶华谷、曾飞燕等	江西	114°30′37″	28°18′38″	160	山谷、疏林、阴处		灌木	171	Ilex pubescens Hook.et Am	毛冬青	叶华谷	2013-11-05	果绿色	3.6	0.9808	0.9013	0.9999	8.08	11.68	35	0	6	29	0.00%	17.14%	82.86%
IBSC 0773323.jpg	LXP10-2555	2013-08-18	叶华谷、曾飞燕等	江西	114°35′09″	28°32′53″	620	山谷、溪边、阴处		灌木	169	Oreocnide frutescens (Thunb.) Miq.	紫麻	叶华谷	2014-06-05	果灰绿色	3.81	0.9784	0.8717	1	8.6	12.41	37	2	6	29	5.41%	16.22%	78.38%
IBSC 0773766.jpg	LXP10-2562	2013-08-18	叶华谷、曾飞燕等	江西	114°35′09″	28°32′53″	500	山谷、疏林、路旁、阳处		草本	30	Eomecon chionantha Hance	血水草	叶华谷	2014-06-05	无花无果	3.72	0.9914	0.9047	0.9999	8.95	12.67	35	0	1	34	0.00%	2.86%	97.14%
IBSC 0773767.jpg	LXP10-2835	2013-08-20	叶华谷、曾飞燕等	江西	114°33′41″	28°32′58″	285	山谷、溪边		草本	32	Macleaya cordata (Willd）)R.B.	博落回	叶华谷	2014-06-05	果灰绿色	3.59	0.9741	0.5939	1	8.44	12.03	34	2	2	30	5.88%	5.88%	88.24%
IBSC 0774032.jpg	LXP10-2221	2013-08-16	叶华谷、曾飞燕等	江西	114°35′00″	28°33′20″	425	山谷、疏林、灌丛、阳处		草本	32	Macleaya cordata (Willd.) R.Br.	博落回	叶华谷	2014-06-05	花苞绿色	3.56	0.9828	0.9067	0.9999	8.28	11.84	33	0	4	29	0.00%	12.12%	87.88%
IBSC 0774111.jpg	LXP10-739	2013-08-02	叶华谷、曾飞燕等	江西	115°16′17″	28°58′56″	600	山坡、疏林、路旁		草本	40	Viola difusa Ging.	蔓茎堇菜	叶华谷	2013-11-01	花绿色，果绿色	3.71	0.9856	0.8913	0.9999	8.43	12.15	36	1	3	32	2.78%	8.33%	88.89%
IBSC 0775287.jpg	LXP10-375	2013-07-31	叶华谷、曾飞燕等	江西	115°17′50″	29°02′79″	600	山顶、密林、阳处		藤本	232	Morinda umbellata L.	羊角藤	叶华谷	2013-11-01	果绿色	3.75	0.9708	0.7608	1	8.53	12.28	38	2	7	29	5.26%	18.42%	76.32%
IBSC 0775299.jpg	LXP10-335	2013-07-31	叶华谷、曾飞燕等	江西	115°17′44″	29°02′73″	400	山谷、密林、路旁、阴处		藤本	332B	Rubia alata Roxb.	金剑草	叶华谷	2014-06-20	无花无果	3.37	0.9817	0.7927	0.9999	8.03	11.4	32	1	2	29	3.12%	6.25%	90.62%
KUN 1234729.jpg	Lihui-Q-0110	2008-09-18	李晖、文雪梅、次旺加布、边巴	西藏	E89°18′38.7″	N30°16′35.28″	5217	亚热带高山灌丛草甸石缝边	委陵菜、独一味、金露梅、早熟禾	直立草本	Papaveraccae	Meconopsis horidula Hook.f.et Thoms	多刺绿绒蒿	李晖	2008-12-04	5~7cm	3.61	0.9322	0.7656	0.9998	9.93	13.55	30	6	9	15	20.00%	30.00%	50.00%
IBSC 0775343.jpg	LXP10-2444	2013-08-18	叶华谷、曾飞燕等	江西	114°35′09″	28°32′53″	500	山谷、疏林、路旁、阳处		草本	232	Neanotis hirsuta (L. f.) W. H. Lewis	薄叶新耳草	叶华谷	2014-06-05	花白色	3.8	0.9797	0.8638	0.9998	9.12	12.91	36	2	4	30	5.56%	11.11%	83.33%
IBSC 0775344.jpg	LXP10-1478	2013-08-09	叶华谷、曾飞燕等	江西	114°30′37″	28°18′38″	140	山谷、疏林、路旁		草本	232	Hedyotis chrysotricha (Palib.) Merr.	金毛耳草	叶华谷	2014-04-20	花白色	3.78	0.9738	0.6867	0.9999	9.23	13.02	35	2	2	31	5.71%	5.71%	88.57%
KUN 1234733.jpg	LiuJQ-2012-GN-247	2012-08-24	郭淑青、杜品	甘肃	103°02′25.69″	35°15′48.12″	3210	高寒草甸	小丛红景天	直立草本	罂栗科	Meconopsis horridula	多刺绿绒蒿	齐威	2012-10-20	高30-50cm	3.25	0.9753	0.6396	0.9996	8.95	12.2	24	1	1	22	4.17%	4.17%	91.67%
IBSC 0775380.jpg	LXP10-1902	2013-08-12	叶华谷、曾飞燕等	江西	114°26′26″	28°09′10″	160	山坡、疏林、阴处		草本	232	Hedyotis melli Tutch	租毛耳草	叶华谷	2014-06-05	果绿色	3.45	0.9812	0.8876	0.9997	8.23	11.68	34	1	4	29	2.94%	11.76%	85.29%
IBSC 0775381.jpg	LXP10-1964	2013-08-14	叶华谷、曾飞燕等	江西	114°30′23″	28°21′19″	200	山谷、疏林、草地		草本	232	Hedyotis tenelliflora Bl.	纤花耳草	叶华谷	2014-06-05	无花无果	3.56	0.9825	0.8509	0.9999	8.42	11.99	35	2	2	31	5.71%	5.71%	88.57%
IBSC 0775383.jpg	LXP10-2154	2013-08-15	叶华谷、曾飞燕等	江西	114°30′47″	28°21′38″	200	山谷、疏林、路旁		草本	232	Neanotis hirsuta (L. f) W. H. Lewis	薄叶新耳草	叶华谷	2014-06-05	花白色	3.53	0.9826	0.8925	0.9999	8.99	12.52	32	1	3	28	3.12%	9.38%	87.50%
IBSC 0775384.jpg	LXP10-2146	2013-08-15	叶华谷、曾飞燕等	江西	114°30′47″	28°21′38″	180	山谷、疏林、阴处		草本	232	Neanotis hirsuta (L. f.) W. H. Lewis	薄叶新耳草	叶华谷	2014-06-05	花白色，果绿色	3.63	0.978	0.9005	0.9999	8.48	12.11	33	0	6	27	0.00%	18.18%	81.82%
KUN 1234751.jpg	SunH-07ZX-0968	2008-07-28	徐波、陈光富、陈林杨、董金龙	西藏	E96°57′34.7″	N30°06′39.6″	4443	干旱荒坡，流石滩	冬麻豆、鬼箭锦鸡、桦木、拟楼斗菜、风毛菊、大黄、角蒿、青海刺参	直立草本	罂粟科	Meconopsis horidula	多刺绿绒蒿	陈光富	2008		3.41	0.9536	0.8771	0.9998	9.54	12.94	24	3	7	14	12.50%	29.17%	58.33%
IBSC 0775385.jpg	LXP10-2124	2013-08-15	叶华谷、曾飞燕等	江西	114°30′47″	28°21′38″	210	山谷、疏林、阴处		灌木	232	Lasianthus japonicus Miq.	榄绿粗叶木	叶华谷	2014-06-05	果绿色	3.54	0.9733	0.8245	1	8.76	12.3	35	2	6	27	5.71%	17.14%	77.14%
IBSC 0775386.jpg	LXP10-2032	2013-08-14	叶华谷、曾飞燕等	江西	114°30′23″	28°21′19″	180	山谷、疏林、灌丛、阴处		藤本	232	Rubia cordifolia Linn	西草	叶华谷	2014-06-05	花绿色	3.3	0.9786	0.7567	1	8.17	11.48	31	1	2	28	3.23%	6.45%	90.32%
KUN 1234753.jpg	XiaNh-07zx-0751	2010-10-11	许炳强；童毅华	洛林乡博盛金矿山	E92°28′17″	N29°0′44″	4830	山坡灌丛	香柏：翼首花		罂粟科Paperaceae	Meconopsis horridula	多刺绿绒蒿	童毅华	2010-10-26		2.8	0.972	0.8946	0.9998	8.84	11.64	26	1	5	20	3.85%	19.23%	76.92%
IBSC 0775389.jpg	LXP10-2162	2013-08-15	叶华谷、曾飞燕等	江西	114°30′47″	28°21′38″	190	山谷、疏林、溪边、阴处		草本	232	Ophiorrhiza japonicaBl.	日本蛇根草	叶华谷	2014-06-05	果绿色	3.71	0.9842	0.9065	0.9999	8.52	12.22	35	0	4	31	0.00%	11.43%	88.57%
IBSC 0775427.jpg	LXP10-111	2013-07-30	叶华谷、曾飞燕等	江西	115°24′19″	29°0′5″	160	山谷、密林、溪边		草本	232	Hedyotis chrysotricha (Palib.) Merr.	金毛耳草	叶华谷	2014-06-05	花白色	3.8	0.9659	0.5508	1	8.38	12.18	36	3	5	28	8.33%	13.89%	77.78%
KUN 1234781.jpg	Chens10367	2008-08-08	陈世龙	青海	E100°33′57″	N32°47′51″	4590	高寒草甸	红花绿绒蒿	直立草本	瞿栗科	Meconopsisitegrifolia(Maxim）Franch	全缘叶绿绒蒿	陈世龙	2008-09-17		3.41	0.9526	0.8101	0.9997	9.39	12.81	25	4	4	17	16.00%	16.00%	68.00%
IBSC 0775428.jpg	LXP10-157	2013-07-30	叶华谷、曾飞燕等	江西	115°24′19″	29°0′36″	150	山谷、密林、溪边		藤本	232	Morinda umbellat L.	羊角藤	叶华谷	2013-11-01		3.72	0.9783	0.8156	0.9999	7.99	11.71	37	2	4	31	5.41%	10.81%	83.78%
IBSC 0775429.jpg	LXP10-201	2013-07-30	叶华谷、曾飞燕等	江西	115°24′19″	29°0′80″	250	山谷、密林、溪边		草本	232	Ophiorrhiza pumila Champ. ex Benth.	短小蛇根草	叶华谷	2014-06-20	无花无果	3.67	0.9812	0.8846	1	9.16	12.83	37	1	5	31	2.70%	13.51%	83.78%
KUN 1234795.jpg	LijJ0066	2008-09-03	李晓东、刘帆、张景博、徐凌翔	甘肃	E101°53′56.82″	N34°96′7.98″	3710	河边坡地	高山草甸	直立草本	罂粟科	Meconopsisintegrifolia	全缘叶绿绒蒿	李晓东	2008-09-23		3.35	0.9299	0.6311	0.9999	9.1	12.45	27	4	7	16	14.81%	25.93%	59.26%
IBSC 0775436.jpg	LXP10-753	2013-08-02	叶华谷、曾飞燕等	江西	115°16′17″	28°58′56″	350	山谷、溪边、路旁、阴处		草本	232	Hedyotis chrysotricha (Palib.) Merr.	金毛耳草	叶华谷	2014-04-20	花白色	3.84	0.9792	0.8473	0.9999	8.55	12.4	36	1	5	30	2.78%	13.89%	83.33%
IBSC 0775437.jpg	LXP10-618	2013-08-02	叶华谷、曾飞燕等	江西	115°16′17″	28°58′56″	230	平地、路旁		藤本	232	Rubia cordifolia Linn	西草	叶华谷	2014-04-20	花苞绿色	3.42	0.9873	0.8953	1	8.05	11.48	34	1	2	31	2.94%	5.88%	91.18%
KUN 1234798.jpg	LiuJQ-08XZ-033	2008-07-19	罗建、王国严等	西藏	E94°38′49″	N29°36′57″	4516	岩石	灌丛	直立草本		Meconopsis integrifolia (Maxim.) Franch.	全缘叶绿绒蒿	刘建全	2008-11-31		2.77	0.9282	0.6488	0.9997	8.31	11.08	23	5	10	8	21.74%	43.48%	34.78%
IBSC 0775438.jpg	LXP10-2773	2013-08-20	叶华谷、曾飞燕等	江西	114°33′41″	28°32′58″	310	山谷、疏林、灌丛		藤本	232	Rubia cordifolia Linn.	西草	叶华谷	2014-06-05	花淡黄绿色，果绿色	3.77	0.9822	0.8762	0.9998	8.1	11.86	38	1	3	34	2.63%	7.89%	89.47%
IBSC 0775439.jpg	LXP1C-2651	2013-08-19	叶华谷、曾飞燕等	江西	114°32′56″	28°30′10″	180	山谷、河边、草地、阴处		草本	232	Hedyotis tenelliflora B1.	白花蛇舌草	叶华谷	2014-06-05	花白色，果绿色	3.51	0.9768	0.8924	1	8.99	12.5	33	1	7	25	3.03%	21.21%	75.76%
KUN 1234823.jpg	SCU-09-128	2009-08-22	何兴金、李琴琴、马祥光、赵丽华	四川	E100°32′59.87″	N30°09′54.89″	4146	高山灌丛		直立草本		Meconopsis integrifolia(Maxim.) Franch.	全缘叶绿绒蒿	马样光	2009-09-25		2.98	0.945	0.8628	0.9986	9.36	12.34	21	2	7	12	9.52%	33.33%	57.14%
IBSC 0775441.jpg	LXP10-3174	2013-08-22	叶华谷、曾飞燕等	江西	114°35′	28°32′	280	山谷、疏林、路旁		草本	232	Hedyotis tenellilora Bl.	纤花耳草	叶华谷	2014-06-05	花白色	3.46	0.9819	0.8699	0.9999	8.18	11.65	34	2	1	31	5.88%	2.94%	91.18%
IBSC 0775537.jpg	LXP10-1653	2013-08-10	叶华谷、曾飞燕等	江西	114°30′37″	28°18′38″	150	山坡、疏林、阴处		草本	232	Hedyotis chrysotricha (Palib.)Mer.	金毛耳草	叶华谷	2014-04-20	花白色	3.9	0.9704	0.7631	0.9998	8.5	12.4	36	2	6	28	5.56%	16.67%	77.78%
IBSC 0775540.jpg	LXP10-1496	2013-08-09	叶华谷、曾飞燕等	江西	114°30′37″	28°18′38″	160	山谷、疏林、阴处		藤本	232	Morinda umbellata L	羊角藤	叶华谷	2013-11-05	果绿色	3.47	0.9693	0.6996	1	8.55	12.01	34	3	5	26	8.82%	14.71%	76.47%
KUN 1265424.jpg	WYS0006	2015-05-25	刘恩德、徐自坤、魏志丹、方伟	福建			480	溪流谷地		常绿灌木	Aquifoliaceae	Ilex pubescens Hook.et Arn.	毛冬青	方伟	2015-09-15		3.7	0.9463	0.7291	0.9998	8.01	11.71	30	3	10	17	10.00%	33.33%	56.67%
IBSC 0775587.jpg	LXP10-2277	2013-08-17	叶华谷、曾飞燕等	江西	114°36′07″	28°34′09″	550	山坡、疏林、阴处		灌木	232	Lasianthus japonicus Miq. var. satsumensis (Matsum.)Makino	污毛粗叶木	叶华谷	2014-06-05	果绿色	3.47	0.9696	0.7696	0.9999	9.17	12.64	32	2	4	26	6.25%	12.50%	81.25%
IBSC 0775760.jpg	LXP10-1252	2013-08-07	叶华谷、曾飞燕等	江西	114°21′58″	27°36′09″	450	山谷、疏林、路旁、阳处		草本	232	Hedyotis melli Tutch	粗毛耳草	叶华谷	2014-04-20	果绿色	3.78	0.943	0.5022	0.9998	8.2	11.98	35	4	3	28	11.43%	8.57%	80.00%
IBSC 0775762.jpg	LXP10-1054	2013-08-05	叶华谷、曾飞燕等	江西	114°14′40″	27°40′01″	280	山顶、疏林、阴处		草本	232	Hedyotis chrysotricha (Palib.) Mer.	金毛耳草	叶华谷	2014-04-20	花白色	3.42	0.9761	0.8772	1	8.66	12.08	32	2	4	26	6.25%	12.50%	81.25%
KUN 1274292.jpg	ZJW-3821	2015-09-06	周卓、李彦波、孙露、张成、阳亿	西藏	E85°23′28.28″	N28°23′50.47″	3353	高山栎林、杜鹃林			Papaveraceae	Corydalis					1.68	0.9841	0.9298	0.9996	7.85	9.53	15	0	1	14	0.00%	6.67%	93.33%
IBSC 0775763.jpg	LXP10-1171	2013-08-06	叶华谷、曾飞燕等	江西	114°17′15″	27°44′41″	230	山顶、疏林、阴处		草本	232	Hedyotis melli Tutch	粗毛耳草	叶华谷	2014-04-20	花白色	3.78	0.9686	0.7695	1	8.4	12.18	36	3	5	28	8.33%	13.89%	77.78%
IBSC 0775764.jpg	LXP10-1115	2013-08-06	叶华谷、曾飞燕等	江西	114°17′15″	27°44′41″	210	山坡、疏林、阴处		草本	232	Hedyotis melli Tutch	粗毛耳草	叶华谷	2014-04-20	花白色	3.55	0.9696	0.7155	1	8.34	11.89	34	2	5	27	5.88%	14.71%	79.41%
IBSC 0775765.jpg	LXP10-1203	2013-08-06	叶华谷、曾飞燕等	江西	114°17′15″	27°44′41″	200	山谷、疏林、阴处		草本	169	Ophiorrhiza japonica Bl.	日本蛇根草	叶华谷	2014-04-20	花绿色	3.56	0.9865	0.9107	0.9999	8.42	11.98	34	0	3	31	0.00%	8.82%	91.18%
KUN 1274351.jpg	ZJW-3334	2015-08-22	张建文、李彦波、孙露、张成、阳亿	西藏	E96°39′19.29″	N31°16′06.38″	3800-4050	高山草甸			Papaveraceae	Meconopsis					1.68	0.9788	0.9143	0.9994	8.46	10.14	13	0	2	11	0.00%	15.38%	84.62%
IBSC 0775766.jpg	LXP10-1118	2013-08-06	叶华谷、曾飞燕等	江西	114°17′15″	27°44′41″	230	山顶、疏林、阳处		藤本	232	Morinda umbellata	印度羊角藤	叶华谷	2014-04-20	果绿色	3.62	0.9748	0.7491	1	8.56	12.19	34	1	4	29	2.94%	11.76%	85.29%
KUN 1275077.jpg	ZJW-3121	2015-08-18	张建文、李彦波、孙露、张成、阳亿	四川	E99°57′02.41	N31°24′34.52	4750-4800	高山流石滩			Papaveraceae	Corydalis					1.74	0.9855	0.9442	0.9995	8.4	10.14	14	0	1	13	0.00%	7.14%	92.86%
KUN 1276890.jpg	WuZY-09154	2009-07-29	吴增源	云南	E101°15′06.5″	N21°55′35.7″	561			草本	荨麻科	Boehmeria macrophylla Hornem. var. macrophy1	水苎麻	W.T.Wang	2010-07-13	草本，0.3m。茎圆形，中下部叶不等长，叶长在中上部，对生，且对生2叶不等大，三出脉，无花无果	3	0.9616	0.7532	0.9998	9.62	12.62	24	1	6	17	4.17%	25.00%	70.83%
KUN 1300611.jpg	12CS4427	2012-04-21	Liu C.、Wang S.H.、Zhu D.E.、Chen C.M.	云南	E101°22′49.50″	N24°10′30.56″	2778	Marginofthevergreenbroad-leafrst常绿阔叶林林缘		Perennialherb	Papaveraceae	Corydalisleptocarpa Hook. f. et Thoms.	细果紫堇	王泽欢	2014-03-07	Flowerslightpurple.花淡紫色	3.27	0.9519	0.8912	0.9994	9.71	12.98	23	2	9	12	8.70%	39.13%	52.17%
KUN 1300654.jpg	Liuetal550	2013-05-26	刘玫、王臣、史传奇、茹剑	黑龙江	E127°36′05.1″	N45°18′22.4″	350	林下：阴坡		多年生草本	Papaveraceae	Hylomecon vermalis Maxim.	荷青花	王臣	2013-05-26	花黄色，植株具黄色汁液	2.53	0.9512	0.89	0.9996	8.52	11.06	19	1	8	10	5.26%	42.11%	52.63%
KUN 1300683.jpg	SunH-07ZX-3512	2011-09-16	孙航	云南	E99°49′33.75″	N28°34′35.89″	4323	高山草地	柳叶菜	直立草本	罂栗科	Meconopsis integrifolia	全缘叶绿绒蒿	徐波	2011-12-19	高0.5	2.97	0.9672	0.8589	0.9995	8.7	11.68	23	1	5	17	4.35%	21.74%	73.91%
KUN 1327695.jpg	DZL535	2008-12-13	刀志灵、张洪喜	云南			131	次生林中：水边	金锦否，光叶山桔	灌木	荨麻科	Boehmeria penduliflora Weddex D. G.Long	长麻	尹志坚	2010-03-15		3.26	0.9537	0.8218	0.9997	8.21	11.47	25	2	8	15	8.00%	32.00%	60.00%
KUN 1327737.jpg	YNS0713	2010-01-12	胡启和、仇亚、周英、超强、张绍云	云南	E100°58′00″	N22°37′00″	1012	小箐边		灌木	Urticaceae	Boehmeria polystachyaWedd.	歧序苎麻	周静	2010-10-29		3.05	0.9348	0.7634	0.9988	8.56	11.61	27	7	5	15	25.93%	18.52%	55.56%
KUN 1327784.jpg	Wuxj959	2008-10-09	李胜华、伍贤进、曾汉元、牛友芽	湖南	E110°24′45″	N28°13′15″	845	亚热带灌木林间	紫株、蓼、莎草		荨麻科	Boehmeria tricuspis (Hance) Makino.	悬铃木苎麻	陈功锡	2008-10-29	灌木：1-2m	3.32	0.9559	0.8887	0.9997	9.08	12.4	25	2	11	12	8.00%	44.00%	48.00%
KUN 1327903.jpg	LuJL.275	2010-09-10	肖波	云南			1100	公路旁		乔木	Urticaceae	Debregeasia orientalis C.J.Chen	水麻	李锡文	2010-12-07		2.77	0.9492	0.8505	0.9994	7.37	10.14	24	2	11	11	8.33%	45.83%	45.83%
KUN 1327910.jpg	SCSB-07026	2007-05-29	吴福川	湖南	E110°27.389′	N29°08.308	280	林地	商陆	乔木	尊麻科Uricaceae	Debregeasia orientalis C.J.Chen	水麻	陈功锡	2007-07-18	高3m。果实橙红色。	2.46	0.9697	0.7634	0.9995	8.73	11.19	20	1	2	17	5.00%	10.00%	85.00%
KUN 1328689.jpg	SCSB-HC-2008230	2008-10-26	陈功锡、张代贵	湖南	E109°35′57″	N28°47′04″	382	路边		直立草本	Aquifoliaceae	llex corallina Franch. var. aberrans Hand-Mazz.	刺叶珊瑚冬青	张代贵	2011-08-20		2.8	0.9498	0.544	0.9995	8.63	11.42	23	2	4	17	8.70%	17.39%	73.91%
KUN 1328985.jpg	YNS0097	2008-03-01	叶金科	云南	E101°0′44.4″	N22°21′1.8″	871	公路边		灌木	冬青科	Ilexmicrococca Maxim.f.pilosa S.Y.Hu	毛梗细果冬青	李锡文	2009-03-03		3.16	0.9441	0.5521	0.9998	8.21	11.37	26	2	8	16	7.69%	30.77%	61.54%
KUN 1329016.jpg	12CS4329	2012-04-16	LiuC.Wang S.H.ZhuD.E.,LiX.Y.刘成、王苏化、朱迪恩、李先耀	云南	E100°43′03.53	N24°28′28.31	1968	Marginof themixed forest杂木林林缘		Tree	Aquifoliaceae	Ilex polyneura (Hand-Mazz.)S. Y.Hu	多脉冬青	雷立公（LeiL.G）	2014-11-27	6m.Flowersyellow-green.花黄绿色.[DNASample]	3.03	0.9577	0.9095	0.9991	10.69	13.72	23	0	10	13	0.00%	43.48%	56.52%
KUN 1329087.jpg	SCSB-HN-1625	2008-11-07	肖乐希	湖南	E111°54′51.7″	N24°46′55.2″		亚热带常绿阔叶林：生沟边阴湿处	枫香	灌木	冬青科	Ilex pubescens Hook.et Am.	毛冬青	刘克明	2008-11-15	小枝密被长硬毛。果球形，径约4mm，红色，分核5-7。	3.63	0.9308	0.6928	0.9998	9.88	13.51	25	4	8	13	16.00%	32.00%	52.00%
KUN 1330683.jpg	WH-2012-0079	2012-06-21	任宗昕、蒋伟、张明英等	云南	E103°01′38.58″	N27°07′18.72″	2445	路边山坡，松林林缘		灌木	Elaeagnaceae	Elaeagnus lanceolata Warb.	披针叶胡颜子	任宗昕	2012-12-25	叶背具白色鳞片	2.64	0.9367	0.8772	0.9992	8.82	11.46	21	4	9	8	19.05%	42.86%	38.10%
KUN 1330720.jpg	YDDXS1033	2013-03-01	李永亮等三人	云南	E099°14′31″	N24°01′32″	1850	南亚热带针阔混交林间		木质藤本	胡颊子科	Elaeagnus tonkinensis	羊奶果	王泽欢	2014-03-04	刺藤子长5-10m，果实成熟由灰绿变黄红色	3.15	0.9216	0.5494	0.9989	9.25	12.4	26	3	12	11	11.54%	46.15%	42.31%
KUN 1330851.jpg	Chensl0960	2010-08-10	陈世龙、高庆波、张发起等	青海	E101°40′46″	N36°16′39″	3490	云杉林下		灌木	Elaeagnaceae	Hippophaerhamnoides LsubspsinensisRousi	中国沙棘	陈世龙	2010-09-06		2.84	0.9484	0.8535	0.9979	9.23	12.08	26	4	8	14	15.38%	30.77%	53.85%
KUN 1332608.jpg	SCSB-JS0180	2007-08-25	王兆银、吴宝成	江苏	E119°05′28.18″	N32°03′15.87″	80	坡地	赛山梅		苦木科	Ailanthus altissima	臭椿	姚涂	2007-09-20	乔木，高3-5m。果实扁平。	2.86	0.9604	0.8666	0.9995	8.4	11.26	23	4	3	16	17.39%	13.04%	69.57%
KUN 1332610.jpg	SCU-20080447	2008-08-15	何兴金；高云东；刘海艳；余岩	四川	E101°52′17.22″	N30°55′0″	2179	公路旁			苦木科	Ailanthus altissima (Mill) Swingle	臭椿	何兴金	2008-08-15	乔木，5-10m。	3.06	0.9431	0.8377	0.9997	8.58	11.64	23	4	7	12	17.39%	30.43%	52.17%
KUN 1332670.jpg	XPALSC041	2008-08-24		云南	E101°29′48″	N24°56′40″	560	江边	杂树	乔木	橄榄科	Garuga forrestii W.W.Smith	白头树	Li-Gong Lei	2008-12-18		2.69	0.9432	0.853	0.9996	8.29	10.98	22	3	9	10	13.64%	40.91%	45.45%
KUN 1332671.jpg	SCSB-B-000-0018	2005-11-09	刘恩德	云南	E101°17′16″	N24°01′19″	857	沟谷林缘	火绳树Eriolacena sp.	乔木，10-15m，圆锥花序，被绒毛	Burseraceae	Garuga sp.	白头树	李锡文	2005-12-28		3.3	0.9497	0.6644	0.9999	9.39	12.69	26	4	3	19	15.38%	11.54%	73.08%
KUN 1332704.jpg	ALSZY003	2009-08-04	罗成瑜、王永发、刘永	云南	E101°11′45.9″	N23°57′25.38″	1479	箐沟、针阔混交林	余甘子、旱冬瓜	灌木	楝科	Cipadessa cinerascens(Pellgr.) Hand.-Mazz.	灰毛浆果楝	李锡文	2010-01-25	果簇生	2.93	0.9558	0.631	0.9996	9.15	12.08	24	2	5	17	8.33%	20.83%	70.83%
KUN 1332725.jpg	Ouxk-YL-0001	2008-10-01	陆树刚	云南	E099°09′18.3″	N25°54′45.7″	1330	河岸	青蒿Artemisia apiacea Hance.		楝科	Cipadessa cinerascens(Pellgr） Hand-Mazz.	灰毛浆果楝	陆树刚	2008-10-13	灌木，2－3m	3.36	0.9584	0.8911	0.9994	9.22	12.59	24	1	7	16	4.17%	29.17%	66.67%
KUN 1332754.jpg	SCSB-B-000-0021	2005-11-10	刘恩德、方伟、杜燕、郭云刚	云南	E102°08′20″	N24°00′38″	1157	山坡灌丛	飞机草Eupatorium odoratum L	灌木，1-3m，奇数羽状复叶，小叶基部偏斜；浆果绿色至红色、黑色	Meliaceae	Cipadessa baccifera(Roth） Miq.	浆果	雷立公（Lei L.G）	2007-11-12		3.26	0.9596	0.7998	0.9985	9.44	12.7	23	3	4	16	13.04%	17.39%	69.57%
KUN 1332779.jpg	JD078	2007-10-18	罗忠华、刘长铭、鲁成荣、谢有能	云南	E100°52′12″	N24°36′42″	1445	思茅松林林缘	思茅松，牛筋木，红椿，算盘子，合欢	灌木	Meliaceae	Cipadessa cinerascens（Pellegr.）Hand.- Mazz.	灰毛浆果楝	李锡文	2008-07-31		3.52	0.9689	0.8959	0.9999	9.51	13.02	26	1	6	19	3.85%	23.08%	73.08%
KUN 1332835.jpg	BSGLGStc266	2014-11-12	余新林、赵玮	云南	E98°41′00″	N25°06′54″	1741	中山湿性常绿阔叶林		乔木	Meliaceae	Trichilia connaroides (Wight et Arn.) Bentv	鹧鸪花	王泽欢	2015-04-25	果实成熟时开裂：红色	3.03	0.9219	0.6887	0.9991	8.63	11.66	24	6	9	9	25.00%	37.50%	37.50%
KUN 1332968.jpg	14CS8864	2014-08-13	ZhangT、LiuC、YaJ.D.张挺	海南	E110°51′33.97″	N19°37′41.61″	3	IntheMangroveforest.红树林		Shrub	Meliaceae	Xylocarpus granatumKoenig	木果栋	张挺（Zhang T.）	2014-09-15	young fruit green.幼果绿色[DNA Sampled]	3.28	0.9536	0.8341	0.9997	9.41	12.69	25	3	8	14	12.00%	32.00%	56.00%
KUN 1332988.jpg	YDDXSB-156	2007-11-15	李永亮、马文军等5人	云南	E099°23′13.2″	N23°45′24.5″	554	河边	杂草	攀援草本	无患子科	Cardiospermum halicacabum	倒地铃	Xi-Wen Li	2008-12-04		3.23	0.9551	0.6628	0.9995	8.43	11.66	25	2	4	19	8.00%	16.00%	76.00%
KUN 1332996.jpg	Ouxk-YM-0018	2008-09-18	闫海忠	云南	E101°47′46.3″	N25°36′0.90″	1502	公路边	扭黄茅Heteropogon contortus （L.）Beauv.		无患子科	Dodonaeaviscosa Jacq.	坡柳	陆树刚	2008-09-28	灌木，1.8-2.5m	3.28	0.9662	0.9075	0.9993	9.31	12.59	23	0	6	17	0.00%	26.09%	73.91%
KUN 1333019.jpg	XPALSB271	2009-06-07	自正尧	云南	E101°30′50″	N24°07′26″	790	路边		直立草本	Sapindaceae	Dodonaea viscosa Jacq.	车桑子	李锡文	2012-09-19		3.34	0.9383	0.7643	0.9992	14.37	17.71	26	7	6	13	26.92%	23.08%	50.00%
KUN 1333031.jpg	Tianxj0002	2008-09-29	田学军、杨建、邱成书、高波	云南	E102°47′07.6	N23°14′52.8	325	亚热带次生阔叶林灌木林间	野坝子、飞机草		夹竹桃科		坡柳	李锡文	2009-06-30	灌木，高120cm。翅果	2.95	0.9734	0.8694	0.9987	9.12	12.07	24	1	3	20	4.17%	12.50%	83.33%
KUN 1333044.jpg	TanCM1748	2013-10-16	缪以清、胡建华	江西	E114°49′41.81″	N28°48′16.40″	426	山谷林下灌丛		乔木	无患子科	Koelreuteria bipinnata Franch. var.integrifoliola (Merr.) T. C. Chen	全缘叶栾树	谭策铭	2013-11-21		3.49	0.9394	0.6076	0.999	8.79	12.28	23	3	3	17	13.04%	13.04%	73.91%
KUN 1333102.jpg	Ouxk-YS-282	2009-10-30	孙振华、郑志兴、沈蕊、柳小康、许远钊	云南	E102°1′29.1″	N25°9′22.02″	1562	公路旁	按树、面条树、紫茎泽兰	乔木	无患子科	Sapindus delavayi (Franch.) Radlk.	川滇无患子	陆树刚	2010-04-24		3.13	0.9657	0.9009	0.9995	9.98	13.11	20	0	6	14	0.00%	30.00%	70.00%
KUN 1333113.jpg	LWX10110	2013-07-30	杨秀森、龙文兴	海南	E109°09′07.28″	N19°07′15.00″	650	热带低地雨林		乔木	Sapindaceae	Sapindus mukorossi Gaertn.	无患子	龙文兴	2013-08-10	果绿色	3.01	0.9471	0.5548	0.9992	8.86	11.86	26	3	5	18	11.54%	19.23%	69.23%
KUN 1333130.jpg	SCSB-W-653	2007-09-23	张天壁	云南			2600	落叶阔叶林	连香树		Hippocastanaceae	Aesculus wilsoni	天师栗	S. D.Zhang	2007-12-01	乔木，高5-8m。具七小叶。	2.95	0.9613	0.6768	0.9996	8.3	11.25	23	2	3	18	8.70%	13.04%	78.26%
KUN 1333185.jpg	LiuJQ-11XZ-226	2011-09-22	罗建、汪书丽	西藏	E91°50′51.9″	N27°55′13.6″	3967	温带针叶林		乔木	Aceraceae	Acer cappadocicum Gled.	青皮械	刘建全	2011-10-10		3.04	0.9451	0.8124	0.9987	8.48	11.53	24	5	4	15	20.83%	16.67%	62.50%
KUN 1333195.jpg	08CS653	2008-09-12	Zhang T.、LiA.H.、Liu C.、Guo Y.J.	西藏	E98°49′51″	N29°44′31″	3045	In the valley thickets		Tree	Aceraceae	Acer sp.	五裂黄毛械	李锡文	2009-03-23	Fruits immature	3.42	0.9586	0.8991	0.9994	7.92	11.34	24	1	11	12	4.17%	45.83%	50.00%
KUN 1333315.jpg	SCSB-HN-1482	2008-10-08	田淑珍；相银龙	湖南	E112°56′43.8″	N28°12′33.1″	70	亚热带常绿阔叶林：作为珍惜物种从桑植县引种栽培于此地	香樟：马尾松：枫香；大青：牡荆：淡竹叶	乔木	械树科Aceraceae	Acer fabri Hance	红翅械	刘克明	2008-10-08	花瓣白色：翅果长2.5-3cm，张开成钝角，初时紫色，成熟后为黄褐色	3.86	0.9507	0.8187	0.9997	10.5	14.36	26	3	7	16	11.54%	26.92%	61.54%
KUN 1333399.jpg	SCSB-HNJ-0096	2006-08-30	姜孝成、唐贵华、潘孝武	湖南	E111°1′34.38″	N26°24′54.53″	422	溪边、坡地、林间	蜡瓣花		械树科Aceraceae	Acer laevigatum Wall.	光叶械	刘克明	2006-07-28	木本；300-700cm	3.24	0.9429	0.8158	0.9997	8.83	12.07	27	4	7	16	14.81%	25.93%	59.26%
KUN 1333482.jpg	SunH-07ZX-2515	2009-09-22	孙航、张建文、陈建国、陈林杨、董金龙、李国栋、刘常周	西藏	E97°10′34″	N29°19′14″	3640	灌丛	杉：秦芜：独活	灌木	械科Aceraccae	AcerpectintumWalex Nichols	范齿械	徐波、周卓、董金龙、陈林杨、彭德力、牛洋	2009-12-20	灌木，高3.5m	3.34	0.9554	0.8152	0.9997	10.16	13.5	30	4	7	19	13.33%	23.33%	63.33%
KUN 1333513.jpg	13CS6593	2013-08-29	LiuC.、ZiH.R.、GaoG.、ZhaoJ.C.	云南	E99°13′30.95″	N23°18′53.72″	2119	Marginof the evergreenbroad-leavedforest		Tree	Aceraceae	Acerpubipetilatum Hu&W.C.Cheng var.pubipetiolatum	毛柄枫	刘成	2014-03-04	Fruits green tolightred.	3.53	0.9276	0.673	0.9988	9.07	12.6	26	6	6	14	23.08%	23.08%	53.85%
KUN 1333514.jpg	11CS2694	2011-05-05	张挺、蔡杰、张书东	云南	E100°45′42.55″	N24°21′27.91″	2292	中山湿性常绿阔叶林林缘		乔木	Aceraceae	Acer pubipetiolatum Hu&W.C.Cheng	毛柄械	魏志丹	2012-09-05	果实红色	3.09	0.9379	0.6486	0.9988	9.18	12.27	27	5	10	12	18.52%	37.04%	44.44%
KUN 1333548.jpg	QJYS0028	2012-10-13	李文虎、高顺勇、吴天抗等	云南	E103°06′40.9″	N27°12′30.0″	2858	乔木林		乔木	Aceraceae	Acer stachyophyllum Hiem	毛叶械	王泽欢	2013-03-26		3.13	0.9493	0.8626	0.9992	8.32	11.45	26	4	7	15	15.38%	26.92%	57.69%
KUN 1333555.jpg	SCSB-B-000227	2006-11-09	张挺、徐远杰、陈冲、王扣	云南	E099°24′46.6″	N27°08′39.8″	3111	山坡路边	山柳、五味子、花楸		树科Aceraceae	Acer sp.	四蕊械	LiXiwen	2007-04-12		3.24	0.9541	0.5856	1	8.21	11.45	30	3	2	25	10.00%	6.67%	83.33%
KUN 1333599.jpg	CaoW5510	2014-08-16	李忠字	辽宁	E123°45′37″	N40°25′01″	405	温带落叶阔叶林坡地		乔木	Aceraceae	Acer tegmentosum Maxim.	青楷械	李忠宇	2014-09-26		2.7	0.9406	0.8875	0.999	8.03	10.73	19	3	9	7	15.79%	47.37%	36.84%
KUN 1394478.jpg	SunXX113	2015-11-25	孙兴旭	云南	E98°46′31	N24°48′32	2260	中山湿性常绿阔叶林		草质藤本	Papaveraceae	Dactylicapnos scandens (D.Don) Hutch.	紫金龙	王泽欢	2016-06-30		2.84	0.9411	0.878	0.9996	8.19	11.04	22	2	12	8	9.09%	54.55%	36.36%
KUN 1395466.jpg	13CS5883	2013-01-11	Zhang T., Cai J., Liu C., Zhang Q. R.	云南	E98°51′19.14″	N23°54′42.33″	1152	On the slope, roadside		Tree	Meliaceae	Trichilia connaroides (Wight et Arn.) Benty.f.glabra	鹧鸪花	王泽欢	2016-07-01	DBH=7cm, mature Fruits pale red.	3.5	0.9651	0.879	0.9993	9.9	13.4	25	2	4	19	8.00%	16.00%	76.00%
KUN 1436349.jpg	AnHC0418	2017-10-02	安海成	吉林	E126°43′15.55″	N43°43′2.45″	304	林缘路边		一年生草本	Urticaceae	Girardinia suborbiculata C. J. Chen	蝎子草	安海成	2017-10-20		2.99	0.9542	0.8586	0.996	7.87	10.86	25	4	4	17	16.00%	16.00%	68.00%
KUN 1446460.jpg	WSLJS686	2013-12-26	何德明、丰艳飞	云南	E103°56′3.30″	N23°16′55.40″	1700	公路旁阔叶林中		灌木	荨麻科	Boehmeria penduliflora Wedd.exD.G.Long	长叶苎麻	王泽欢	2014-03-05		3.13	0.9462	0.7737	0.9985	8.42	11.55	23	3	8	12	13.04%	34.78%	52.17%
KUN 1448303.jpg	16CS12469	2016-06-12	Liu C.、Zhang T.、LiC. H.、Xiong X. Q.	新疆	E83°06′43.03″	N46°56′29.02″	871	On the floodplain 河浸滩阶地		Shrub	Elaeagnaceae	HippophaerhamnoidesLinnaeussubsp.turkestanica Rousi	中亚沙棘	刘成（LiuC.）	2017-05-31	Fruits green.果绿色[DNA Sampled]	3.49	0.9521	0.8507	0.9984	10.83	14.32	25	4	8	13	16.00%	32.00%	52.00%
KUN 1459880.jpg	TanCM2014	2014-04-20	童和平、王玉珍、常迪江、刘民国	江西	E116°52′39.68″	N27°05′31.82″	202	溪边草丛中		跨年生草本	紫堇科	Corydalisracemosa (Thunb.) Pers.	小花黄堇	谭策铭	2014-12-28		3.61	0.9248	0.6157	0.9993	9.69	13.29	28	6	6	16	21.43%	21.43%	57.14%
KUN 1474469.jpg	QTP-LJQ-1437-3084	2019-08-09											细果角茴香	张磊			1.5	0.9115	0.6825	0.9979	6.17	7.67	12	4	2	6	33.33%	16.67%	50.00%
KUN 1481476.jpg	ZXX19048	2019-03-12	朱鑫鑫、王君、孙增朋、林庶	河南	E114°03′35.11″	N31°48′15.59″	269	亚热带针阔混交林，林中	虎耳草，杉木，石蒜属	多年生草本	Papaveraceae	Corydalis yanhusuo (Y. H. Chou et C. C. Hsu) W. T. Wang ex Z. Y. Su et C. Y. Wu	延胡索	朱鑫鑫	2019-03-13		3.41	0.9583	0.7723	0.9987	9.68	13.09	24	2	5	17	8.33%	20.83%	70.83%
KUN 1505159.jpg	ZXX20214	2020-05-18	朱鑫鑫	安徽	E115°44′33.21″	N31°18′10.00″	731	沟谷溪边林中	刚竹属	灌木	Elaeagnaceae	Elaeagnus longipedunculata N. Li & T.M.Wu	长梗胡颜子	朱鑫鑫	2021-04-08		2.83	0.947	0.8785	0.9985	8.33	11.16	23	5	6	12	21.74%	26.09%	52.17%
KUN 1511799.jpg	LED9665	2020-04-19	刘恩德、邹娇、王存花、郭建伟、李冰玉、陈志坚	云南	102.2324946	23.4191026	572	干旱河谷坡地沟谷				Melia azedarach Linnaeus	棟	李冰玉	2020-11-20	果实，花	2.6	0.9348	0.8259	0.9956	8.14	10.74	22	6	9	7	27.27%	40.91%	31.82%
KUN 1511842.jpg	LED10311	2020-12-10	刘恩德、刘振稳、邹娇、王存花、陈志坚	云南	E98.0402238	N24.1183328	1090	山地林缘		乔木	Sapindaceae	Allophylus longipes Radlkofer	长柄异木患	李冰玉	2021-01-08	果实，花	3.04	0.9215	0.5883	0.9955	9.03	12.06	24	6	10	8	25.00%	41.67%	33.33%
KUN 1512565.jpg	DT6561	2019-04-19	杨文光	云南	E104.1108333	N28.4163889	870				无患子科	Acer laevigatum var. salweenense	怒江光叶械	杨文光	2019-04-19		2.91	0.9329	0.8395	0.9947	7.51	10.42	24	6	9	9	25.00%	37.50%	37.50%
KUN 1512659.jpg	向-862	2020-07-20	吕振宇、李丽娟、刘群	四川	103.9875129	28.7914402	538.6				械树科	Acer laevigatum	光叶械	张信坚	2020-11-21		2.49	0.9344	0.8414	0.9968	7.33	9.81	21	5	7	9	23.81%	33.33%	42.86%
KUN 1513434.jpg	Deng-9256	2020-06-03	陈俊通、刘国玺	云南	E102.81201833	N26.0467993	2540.8499999999				Meliaceae	Toona sinensis	香椿	陈俊通	2020-11-29		3.21	0.9256	0.7511	0.9981	7.27	10.48	30	11	5	14	36.67%	16.67%	46.67%
KUN 1513442.jpg	Deng-9431	2020-06-06	张代贵、陈俊通、刘国玺	四川	E101.9256527099999	N26.370962810000002	965.19799999998				Meliaceae	Azadirachta indica	印栋	陈俊通	2020-11-30		2.23	0.8997	0.6499	0.9943	7.62	9.84	18	7	8	3	38.89%	44.44%	16.67%
PE 00334281.jpg	2002101	2003-04-12	段林东、林祁	贵州			550	低山月亮山山谷疏林下		亚灌	Urticaceae	Pellionia radicans (Sieb.&Zucc.) Wedd.				花：雌花黑色，雄花淡紫色，皮：紫红黑色	2.82	0.9544	0.7898	0.9993	8.17	10.99	24	3	5	16	12.50%	20.83%	66.67%
KUN 1513672.jpg	XDASDOUT-83	2018-07-22	彭德力	云南	E99.963762	N28.524552	4632	高山流石滩			Papaveraceae	Corydalis benecincta	囊距紫堇	彭德力	2018-07-22		2.87	0.9406	0.8438	0.9974	7.72	10.58	22	4	9	9	18.18%	40.91%	40.91%
KUN 1514093.jpg	DT7542	2019-09-09	杨文光	云南			1986	山坡林地			无患子科	Acer laxiflorum Pax	疏花械	杨文光	2019-09-09		2.1	0.9251	0.816	0.9974	6.99	9.09	18	3	10	5	16.67%	55.56%	27.78%
KUN 1514101.jpg	DT7416	2019-08-03	杨文光	云南		2.58673	1178				棟科	Toona sureni(Blume) Roem.	紫椿	杨文光	2019-08-03		2.53	0.9001	0.524	0.999	7.8	10.33	24	8	7	9	33.33%	29.17%	37.50%
KUN 1514102.jpg	DT7416	2019-08-03	杨文光	云南	102.9653856	N7.3	1178					Toona sureni(Blume) Roem.	紫椿	杨文光	2019-08-03		2.47	0.9245	0.7663	0.997	7.44	9.92	21	5	10	6	23.81%	47.62%	28.57%
PE 01514875.jpg	2186	2005-01-12	周仕颜	云南				沟谷林下		性状淮木	Rubiaceae	Aidia hensis (Hutch.) T.Yamaz.				2份	4.06	0.9432	0.5623	0.9998	7.2	11.27	42	7	6	29	16.67%	14.29%	69.05%
KUN 1514107.jpg	DT6916	2019-05-25	杨文光	四川	E102.8294462	N27.3557459	1097				橄榄科	Garuga forresti W.W.Sm.	白头树	杨文光	2019-05-25		2.73	0.9162	0.5488	0.9972	7.2	9.93	23	7	5	11	30.43%	21.74%	47.83%
KUN 1515521.jpg	0820051	2019-08-20	张代贵、张代富	云南	E103.5679480	N28.2094224	979	林中				Melia azedarach L.	川栋	杨文光	2020-11-30		2.28	0.935	0.8595	0.9956	7.11	9.39	19	5	6	8	26.32%	31.58%	42.11%
KUN 1515966.jpg	Zhang89	2018-07-21	张代贵、吴玉、叶鹤	西藏	E94.908216	N29.496403	3377				树科	Acer wardi W.W. Smith	滇藏械	杨文光	2019-04		2.72	0.9309	0.8764	0.996	7.2	9.92	23	5	12	6	21.74%	52.17%	26.09%
KUN 1516129.jpg	14090619	2014-09-06	童毅、李玉玲、李西贝阳、彭凤	广西							无患子科	Handeliodendron bodineri (Levl.) Rehd.	掌叶木	童毅	2014-09-06		2.46	0.9329	0.7796	0.9971	7.3	9.76	20	3	8	9	15.00%	40.00%	45.00%
KUN 1523956.jpg	5325240209	2019-03-31	建水县普查队	云南	E102°55′01.02″	N23°17′52.30″	1008	林中		灌木	Meliaceae	Cipadessa cinerascens (Pellegr.) Hand. -Mazz.	灰毛浆果	陈丽	2020-04-08		3.29	0.9579	0.8414	0.9998	8.08	11.37	25	1	8	16	4.00%	32.00%	64.00%
KUN 1523978.jpg	5325240351	2019-05-15	建水县普查队	云南	E102°59′32.58″	N23°28′46.50″	2259	林缘		灌木	械树科	Acer cappadocicum Gled. var. sinicum Rehd.	小叶青皮	陈丽	2020-04-08		3.14	0.9535	0.759	0.9999	8.31	11.45	26	1	9	16	3.85%	34.62%	61.54%
KUN 1524037.jpg	5325240544	2019-08-03	建水县普查队	云南	E103°05′26.58″	N24°01′40.53″	1551	林缘		乔木	楝科	Cipadessa baccifera (Roth.) Miq.		陈丽	2020-04-08		3.07	0.9428	0.5776	0.9988	8.19	11.26	26	2	8	16	7.69%	30.77%	61.54%
PE 01602851.jpg	054053--1	2005-05-02	郭成勇	山东			200	荒地			Papaveraceae	Hypecoum erechum L	角茴香				2.65	0.9707	0.8052	0.9999	6.54	9.19	24	1	4	19	4.17%	16.67%	79.17%
KUN 1551509.jpg	18CS16789	2018-05-26	亚吉东、韩周东	云南	E102°14′28.78″	N24°00′54.31″	1265	石灰岩	女贞	乔木	Sapindaceae	Delavaya toxocarpa Franchet	茶条木	亚吉东	2020-06-11	胸径5cm；果绿色	2.77	0.9447	0.8845	0.9974	7.93	10.69	21	2	10	9	9.52%	47.62%	42.86%
KUN 1552165.jpg	GZBGYJW074	2019-06-03	杨加文	贵州	E109°23′9.36″	N27°12′8.8″	381		毛竹	乔木	Sapindaceae	Eurycorymbus cavaleriei (H. Lev.) Rehd. et Hand.-Mazz.	伞花木	杨加文	2019-06-03		3.01	0.9561	0.8422	0.9982	8.52	11.53	23	1	7	15	4.35%	30.43%	65.22%
KUN 1555393.jpg	KIBGX110B06	2019-09-18	肖斯悦；席辉辉；王兆春	云南	E102°30′1.02″	N22°33′24.94″	916	栎林	栎属	草本	Meliaceae	Munronia pinnata (Walich) W.Theobald	羽状地黄连	席辉辉	2021-05-04		3.1	0.9367	0.6122	0.9967	8.92	12.02	23	4	8	11	17.39%	34.78%	47.83%
KUN 1556287.jpg	KIBGX036B01	2019-05-09	肖斯悦、乔耀梅、赵字陈、宋洁	云南	E101°55′11.64″	N23°33′15.4″	866	栓皮栎疏林	栓皮栎	乔木	Meliaceae	Cipadessa baccifera		席辉辉	2021-05-03		3.09	0.9469	0.7207	0.9985	11.56	14.65	24	2	7	15	8.33%	29.17%	62.50%
KUN 1558023.jpg	TangGW1079	2021-03-06	唐国旺、李紫默	海南	E109°34′7.31″	N19°22′25″	504	热带季风阔叶林路边	大青，毛态	乔木	Meliaceae	Melia azedarach L.		唐国旺	2021-03-24		2.89	0.939	0.6808	0.9982	7.7	10.59	22	2	9	11	9.09%	40.91%	50.00%
PE 01611623.jpg	2050204	2006-04-13		山东			400	杂木林		木本	苦木科	Picrasma quassioides	苦树				3.28	0.9682	0.8294	0.9996	6.22	9.5	30	3	3	24	10.00%	10.00%	80.00%
KUN 1559377.jpg	KIBGX119B09	2019-09-27	肖斯悦	云南	E101°36′40.49″	N24°17′24.70″	969	栎林	栎属	草本		Munronia pinnata (Wallich)W.Thebald	羽状地黄连	席辉辉	2021-05-04		3.24	0.9408	0.5282	0.9988	8.41	11.65	29	4	7	18	13.79%	24.14%	62.07%
KUN 1560899.jpg	KIBDZL171B09	2019-05-14	刀志灵	云南	104°59′43.41″E	23°12′43.75″N	809	沟谷	滇南风吹楠	乔木	Meliaceae	Chisocheton cumingianus subsp. balansae		蔡磊	2019-05-14	果实4心皮	3.47	0.932	0.679	0.9977	8.49	11.96	26	5	9	12	19.23%	34.62%	46.15%
PE 01612736.jpg	1613	2003-08-01	周仕顺	云南			580	树木园		乔木	Sapindaceae	Harpullia cupanioides Roxb.				2份	3.45	0.9599	0.5845	0.9999	7.46	10.91	36	3	3	30	8.33%	8.33%	83.33%
KUN 1561046.jpg	KIBDZL181B04	2019-05-19	刀志灵	云南	102°14′28.68″E	24°00′51.92″N	1257	石山	滇青冈	乔木	Sapindaceae	Delavaya toxocarpa Franch.	茶条木	蔡磊	2019-05-19	三小叶	3.16	0.9413	0.6489	0.9991	8.79	11.95	27	4	8	15	14.81%	29.63%	55.56%
KUN 1561900.jpg	KIBDZLO05B09	2017-08-13	刀志灵	云南	105°06′54.03″E	23°49′21.17″N	1267	村旁林中	榉木	灌木	Meliaceae	Cipadessa baccfera (Roth.) Miq.		蔡磊	2017-08-13		3.61	0.9432	0.7942	0.9988	7.83	11.44	30	5	10	15	16.67%	33.33%	50.00%
KUN 1561953.jpg	868710500301	2019-04-18	刀志灵	云南	102°14′34.1″E	22°48′37.26″N	814	路边	多毛坡垒	乔木	Meliaceae	Aglaia spectabilis(Miquel) S. S. Jain & Bennet	曲梗崖摩	蔡磊	2019-04-18	无果柄	3	0.9521	0.8141	0.9984	8.23	11.23	22	2	7	13	9.09%	31.82%	59.09%
KUN 1563032.jpg	BJFUXL001B33	2020-05-09	赵良成	四川	103°57′13.42″E	31°10′04.45″N	956			灌木	Elaeagnaceae	Elaeagnus umbellata Thunb.	牛奶子	赵良成	2020-05-09		2.81	0.9233	0.7495	0.9972	8.12	10.93	25	8	4	13	32.00%	16.00%	52.00%
PE 01612869.jpg	052319--1	2005-08-29	郭成勇	山东			300	山坡草地			Sapindaceae	Koelreuternia paniculata Laxm.	栾树				2.79	0.9624	0.8293	0.9997	7.31	10.1	24	3	4	17	12.50%	16.67%	70.83%
PE 01612888.jpg	2406	2005-06-12	周仕顺	云南				林中			Sapindaceae	Allophylus cobbe (L.）Raeusch.				5份	3.73	0.9744	0.6801	0.9999	7.13	10.86	40	2	5	33	5.00%	12.50%	82.50%
PE 01612889.jpg	2406	2005-06-12	周仕顺	云南			900	林中		淮木	Sapindaceae	Allophylus cobbe (L.)Raeusch.				5份	3.93	0.9671	0.7787	0.9999	6.49	10.41	40	4	6	30	10.00%	15.00%	75.00%
PE 01612893.jpg	14639	1977-07-08	崔景云	云南			650	找培		乔木	Sapindaceae	Harpullia cupanioides Roxb.		李延辉	1980-07-10	1份	3.55	0.965	0.6409	0.9999	7.43	10.98	35	3	3	29	8.57%	8.57%	82.86%
PE 01612901.jpg	203	2004-06-03		湖南			450	山坡，山地黄壤，光：中，退度：中		落叶小乔木	Sapindaceae	Eurycorymbus cavaleriei （Levl.） Rehd.et Hand.-Mazz.	伞花木	李明红	2005-01-08		3.84	0.9493	0.6461	0.9997	7.88	11.72	33	5	4	24	15.15%	12.12%	72.73%
PE 01612907.jpg	01612907	2002-09-27	高信芬	四川			1837	路边灌丛		灌木	Sapindaceae	Dodonaea viscosa	车桑子			果翅果绿色，偶有红色	3.17	0.9716	0.8184	0.9998	6.94	10.11	35	4	2	29	11.43%	5.71%	82.86%
PE 01612908.jpg	535	2002-10-05	周仕顺	云南						灌木	Sapindaceae	Dodon viscosa Jacq.					3.26	0.9633	0.5377	0.9999	6.16	9.42	36	3	2	31	8.33%	5.56%	86.11%
PE 01612909.jpg	535	2002-10-05	周仕顺	云南				热带植物园视子植物区		灌木	Sapindaceae	Dodonaea viscosa Jacq.				1份	3.59	0.9624	0.6312	0.9999	6.33	9.92	38	3	7	28	7.89%	18.42%	73.68%
PE 01612917.jpg	33814	1982-08-24	李延辉	云南			750	河边密林潮湿		乔木	Sapindaceae	Pometia tomentosa (Blume) Teijsm&		J.H.Chen	1984-10-00	2份	3.4	0.9703	0.7959	0.9997	8.01	11.41	36	4	4	28	11.11%	11.11%	77.78%
PE 01710104.jpg	考察队	1982-05-05	考察队	云南			200			乔木	Meliaceae	Aglaia abbreviata C.Y.Wu		崔景云、师进福	1982-07-30	2份	3.61	0.9759	0.8492	0.9998	6.69	10.31	38	1	7	30	2.63%	18.42%	78.95%
PE 01710106.jpg	14698	1979-11-30	崔景云	云南			650	栽培		灌木	Meliaceae	Aglaia odorata Lour.	米仔兰	李延辉	1986-03-06	1份	3.43	0.9631	0.6912	0.9999	6.99	10.42	37	4	6	27	10.81%	16.22%	72.97%
PE 01710112.jpg	1687	2003-09-29	周仕	云南			570	树木园		乔木	Meliaceae	Aphanamixis polystachya （Wall.）R. Parker				5份	3.42	0.9704	0.7143	0.9999	6.69	10.11	33	2	4	27	6.06%	12.12%	81.82%
PE 01710113.jpg	1687	2003-09-29	周仕期	云南			570	树木园		乔木	Meliaceae	Aphanamixis polystachya (wall.)R. Parker				5份	3.51	0.9348	0.5375	0.9997	7.22	10.73	37	5	6	26	13.51%	16.22%	70.27%
PE 01710114.jpg	582	2002-12-03	周仕顺	云南			580	树木园		乔木	Meliaceae	aixis polystachya (Wall.）R.				1份	3.81	0.9555	0.7516	0.9999	6.73	10.54	40	5	7	28	12.50%	17.50%	70.00%
PE 01710117.jpg	34122	1982-11-16	考察队	云南			680	林下湖湿		淮木	Meliaceae	Cipadessa baccifera （Roth） Miq.	浆果	崔景云	1983-02-22	1份	3.52	0.955	0.5443	0.9997	7.39	10.91	35	5	4	26	14.29%	11.43%	74.29%
PE 01710136.jpg		2004-04-16		湖南			100	山坡，红壤，光：中，湿度：中		落叶乔木	Meliaceae	Melia azedarach L.	苦	李明红	2004-10-24		3.5	0.9674	0.7206	0.9996	7.33	10.83	31	1	7	23	3.23%	22.58%	74.19%
PE 01710138.jpg	617	2004-05-20		湖南			200	山坡，红壤，光：中，湿度：中		落叶乔木	Meliaceae	Melia azedarach L.	苦	李明红	2004-11-07		3.17	0.9618	0.64	0.9997	6.98	10.16	28	2	4	22	7.14%	14.29%	78.57%
PE 01710139.jpg	4299	2005-06-18	百山	湖南			500	山麓，红壤，光：中，湿度：干		落叶乔木	Meliaceae	Melia azedarach L.	苦	李明红萧百中			3.66	0.9632	0.755	0.9998	7.1	10.75	33	3	5	25	9.09%	15.15%	75.76%
PE 01710144.jpg	3437	2004-04-20		湖南			450	河边空地，花岗岩红壤，光：阳，湿度：湿		塔叶乔木	橡料Meliaceae	Melia azedarach L	苦	李明红萧百中			3.48	0.9628	0.8725	0.9998	6.84	10.32	29	3	7	19	10.34%	24.14%	65.52%
PE 01710145.jpg	454	2004-04-20	刘金蜓	湖南			250	旷野，河潮土，光：强，湿度：干		落叶乔木	Meliaceae	Melia azedarach L.	苦	李明红	2004-12-18		4.01	0.9637	0.8743	0.9993	7.52	11.53	38	3	11	24	7.89%	28.95%	63.16%
PE 01710147.jpg	023	2003-05	刘金短	湖南			245	屋边，河潮土，光：强，湿度：干		落叶乔木	栋科	Melia	南岭树	李明红	2003-09-06		3.5	0.953	0.7302	0.9996	7.11	10.62	34	4	7	23	11.76%	20.59%	67.65%
PE 01710148.jpg		2005-05-05		广西			265	山坡，红壤，光：强，湿度：干		落叶小乔木	橡科	Melia dubia Cav.	南岭树	李明红	2005-10-06		3.35	0.9734	0.9026	0.9999	7.38	10.73	28	0	5	23	0.00%	17.86%	82.14%
PE 01710149.jpg	154	2003-08-05	刘金魁	湖南			260	山坡，石灰石红壤，光：强，湿度：干		落叶乔木	Meliacea		川栋	手明红	2003-10-22		3.81	0.9558	0.7898	0.9996	7.5	11.32	38	6	9	23	15.79%	23.68%	60.53%
PE 01710150.jpg	834	2003-05-03	李明红、旷月秋	湖南			130	山坡，红，光：中，温度：中		落叶乔木	辣科Meliaceae	Melia toosendan Sieb. et Zucc.	川栋	李明红	2003-09-20		5.78	0.9573	0.5111	0.9999	8.52	14.3	53	6	4	43	11.32%	7.55%	81.13%
PE 01710158.jpg	160	2004-05-17	周丰杰	湖南			500	山坡，山地黄壤，光：中，湿度：中		小乔木	苦木科	Picrasma quassioides （D.Don） Benn.	苦木	李明红	2005-01-07		4.61	0.9565	0.6799	0.9997	7.24	11.85	41	3	9	29	7.32%	21.95%	70.73%
PE 01710166.jpg	7033	2004-05-06	王洪	云南			900	次生林		乔木	Meliaceae	Bentv. f.glabra Bentv.		王洪	2004-06-29	2份	3.6	0.9783	0.9063	0.9999	9.98	13.59	36	0	6	30	0.00%	16.67%	83.33%
PE 01710179.jpg	294	2005-05-29		广西			250	山脚，红壤、光：强，湿度：中		塔叶乔木	Meliaceae	Toona sinensis （A.Juss.）Roem.	香椿	李明红	2002-12-24		3.59	0.9472	0.6119	0.9998	7.22	10.81	31	5	4	22	16.13%	12.90%	70.97%
PE 01710184.jpg	31883	1982-04-27	酒液乐	云南			1200	林中		乔木	Meliaceae	Malsura ensis C.Y.Wu		张燕	1986-03-05		3.53	0.9356	0.501	0.9998	7.19	10.72	39	7	5	27	17.95%	12.82%	69.23%
PE 01775691.jpg	2063106	2005-05-28	王阳明	广西			255	山坡，红壤、光：强，湿度：干		一年生草本	Rubiaceae	Hedyotis biflora (L.) Lam.	双花耳草	李明红	2002-12-23		3.71	0.9492	0.7294	0.9998	8.24	11.95	35	4	5	26	11.43%	14.29%	74.29%
PE 01793914.jpg	3323	2005-07-15	张寿洲、李良千等人	广东			100-200	山坡上		灌木	苦木科Brucea		鸦胆子			标本份数：2	3.09	0.9758	0.7389	0.9996	6.66	9.76	32	1	2	29	3.12%	6.25%	90.62%
PE 01808255.jpg	3626	2005-07-21	张寿洲、李良千	广东			0-50	路旁		藤本	无惠子科	Cardiosper	倒地铃			标本份数：3	3.39	0.9632	0.5192	0.9997	8.4	11.8	34	2	2	30	5.88%	5.88%	88.24%
PE 01858898.jpg	0142	2004-10-21	L.Q.Li	越南	105°58.09E	21°48.75N	200	in limestone forest		herb	Urticaceae	Pellionia caulialata		林祁	2009-07-02		3.85	0.9544	0.8391	0.9998	7.27	11.12	36	3	11	22	8.33%	30.56%	61.11%
PE 01879452.jpg	6	2010-07-11	攀枝花苏铁考察队(杨永,莫旭,余志祥,杨永琼,刘冰，叶建飞，赖阳均，曾刚,陈家瑞，傅晨，赵宝林，郝云庆，孙岩，郭晓祥，李荣贵)	四川	E101°35′10.0″	N26°37′20.0″	1613			灌木	Sapindaceae	Dodonaea viscosa (Linn.)Jacc	车桑子	刘冰，叶建飞			4.02	0.9501	0.5097	0.9996	9.55	13.58	41	4	8	29	9.76%	19.51%	70.73%
PE 01943026.jpg	1158	2008-05-25	中植联广西队	广西			300				无患子科		荔枝				2.9	0.9879	0.9201	0.9999	14.57	17.47	30	0	3	27	0.00%	10.00%	90.00%
PE 01943100.jpg	1164	2008-05-25	中植联广西队	广西			300				无患子科		小栾树				2.95	0.9832	0.7856	0.9999	6.59	9.54	32	2	0	30	6.25%	0.00%	93.75%
PE 01943105.jpg	1535	2008-06-23	中植联广西队	广西			320			小乔木	无患子科		茶条木				2.93	0.9768	0.6828	0.9999	6.22	9.14	32	3	0	29	9.38%	0.00%	90.62%
PE 01943121.jpg	1891	2008-08-10	中植联广西队	广西			234			灌木	无患子科		异木患			N!	2.98	0.981	0.7792	0.9998	6.4	9.39	31	2	0	29	6.45%	0.00%	93.55%
PE 01943292.jpg	赣南采集队	2007-05-15	赣南采集队	江西				杂木林		乔木	Staphyleaceae					6份	2.68	0.9837	0.8881	0.9999	6.68	9.36	28	1	2	25	3.57%	7.14%	89.29%
PE 01943374.jpg	中植联广西队	2008-05-22	中植联广西队	广西			250				无患子科		倒地铃				2.96	0.9861	0.8911	0.9999	6.55	9.51	29	1	2	26	3.45%	6.90%	89.66%
PE 01943386.jpg	1873	2008-08-09	中植联广西队	广西			225			灌木	无患子科		异木患			N!	2.99	0.9798	0.7379	0.9997	9.99	12.98	32	2	0	30	6.25%	0.00%	93.75%
PE 01952597.jpg	中植联广西队	2008-08-11	中植联广西队	广西			210	山腰			无患子科					5份	3.01	0.9889	0.8839	0.9998	6.14	9.15	32	1	0	31	3.12%	0.00%	96.88%
PE 01957865.jpg	12-1959		FLPHTibetExpedition	西藏	94°426E	29°374N	4300			Herbs	Fumariaceae紫堇科	Corydalis					2.51	0.9644	0.8409	0.9998	6.99	9.51	26	4	3	19	15.38%	11.54%	73.08%
PE 01957866.jpg	12-1975		FLHTibet Expedition	西藏	94°42′6″E	29°37′4″N	4200			Herbs	Fumariaceae紫堇科	Corydalis					2.65	0.9449	0.5426	0.9999	7.14	9.79	27	5	2	20	18.52%	7.41%	74.07%
PE 01957953.jpg	1435	2008-06-11	中植联广西队	广西			830	石灰岩石山		小乔木	Meliaceae		灰毛浆呆				2.96	0.9845	0.8844	0.9999	6.22	9.18	32	2	1	29	6.25%	3.12%	90.62%
PE 01958131.jpg	311	2007-11-12	赣南采集队	江西			198	水库边		乔木	Meliaceae		小果香椿			6份	3.08	0.9781	0.7387	0.9996	6.42	9.5	32	2	0	30	6.25%	0.00%	93.75%
PE 01958140.jpg	660	2007-04-19	赣南采集队	江西			230	山脚		乔木	Meliaceae		苦			6份	2.88	0.9891	0.909	0.9998	5.89	8.77	31	0	1	30	0.00%	3.23%	96.77%
PE 01958233.jpg	10471	2011-06-20	黄向旭、陈有卿、李素英、马仲辉	广东				山地，路旁，山谷，疏林		小乔木	Lauraceae						2.71	0.9702	0.8425	0.9994	6.88	9.59	24	2	1	21	8.33%	4.17%	87.50%
PE 01958314.jpg	2713	2008-08-11	中植联广西队	广西			510	路上		乔木	无患子科		茶条木			5份	3.19	0.9845	0.8486	1	6.7	9.89	34	1	3	30	2.94%	8.82%	88.24%
PE 01959231.jpg	0450	2008-05-15	中植联广西队	广西						乔木	无患子科		小栾树				2.94	0.984	0.8865	0.9999	6.2	9.13	27	2	1	24	7.41%	3.70%	88.89%
PE 01959233.jpg	0529	2008-05-16	中植联广西队	广西							科		泌脂藤				2.6	0.9846	0.8569	0.9999	6.01	8.61	28	1	2	25	3.57%	7.14%	89.29%
PE 01961456.jpg	12-0383	2012-09-09	FLPHTibet Expedition	西藏	85°56′49.83″E	28°10′14.15″N	4000	聂拉木县城后山		Herbs	Fumariaceae	Corydalis				NO2395396	2.6	0.9788	0.8996	0.9999	7.18	9.79	25	1	2	22	4.00%	8.00%	88.00%
PE 01961457.jpg	12-0813	2012-09-02	FLPHTibet Expedition	西藏	91°57′21.56″	28°53′13.30″	4236	湖边			Fumariaceae紫堇科	Corydalis				花黄色	2.67	0.963	0.5201	0.9999	7.21	9.89	26	1	2	23	3.85%	7.69%	88.46%
PE 01961538.jpg	541	2011-11-14	陈又生、张树仁、于胜祥、卫然	西藏	85°25.67′E	28°23.2′N	3581	次生林缘		herbs	Fumariaceae	Corydalis				花黄色，DNA	2.25	0.962	0.7841	0.9998	7.53	9.79	21	3	1	17	14.29%	4.76%	80.95%
PE 01968659.jpg	ST2890	2013-08-10	JinXHang、LSang、QiRFu、ZXFeng、YL	西藏								Corydalis					2.39	0.9498	0.8092	0.9998	6.38	8.77	22	4	4	14	18.18%	18.18%	63.64%
PE 01968760.jpg	12-0105	2012-09-04	FLPHTibet Expedition	西藏	81°19′24.69″E	30°09′12.86″N	3671	河谷灌丛草坡		Herbs	Fumariaceae紫堇科	Corydalis				5	2.73	0.96	0.6162	0.9999	7.85	10.57	27	2	3	22	7.41%	11.11%	81.48%
PE 01977473.jpg	ST2320		Jin XH、Wang LS、Wang Q、Wei R、Fu ZX、Feng YL	云南						草质藤本	Papaverac	Dicentra				花黄色，果实绿色	2.88	0.9459	0.7968	0.9998	6.75	9.63	23	2	10	11	8.70%	43.48%	47.83%
PE 01979159.jpg	NO2403838		Jin XH、Wang LS、wang Q、Wei R、Fu ZX、Feng YI	西藏			3400					Corydalis					2.16	0.9552	0.8327	0.9998	6.81	8.97	18	3	2	13	16.67%	11.11%	72.22%
PE 01979460.jpg	ST1312	2013-07-29	Jin XH、Wang LS、WangQei R、Fu ZX、FengYL	云南			3400-3600	Alpine meadow				Corydalis				花黄色	2.62	0.9353	0.7483	0.9998	6.96	9.58	22	5	6	11	22.73%	27.27%	50.00%
PE 01979791.jpg	12-1806	2012-09-19	FLPHTibet Expedition	西藏	95°41′57.32″E	29°48′31.32″N	4400				Papaveraceae	Meconopsis	瞿票科土名				2.46	0.9753	0.8907	0.9998	7.63	10.09	25	1	3	21	4.00%	12.00%	84.00%
PE 01998841.jpg	606017	2006-06-06	覃海宁、刘演、侯满福、沈庆庚、许为斌、黄云	广西	106°18′47.9″	24°50′31.9″	997	石灰岩山坡，疏林		乔木，高6m，花白色，常见	无患子科Sapindaceae	Koelreuteria sp.	栾树属一种			3份	2.4	0.982	0.9111	0.9998	9.76	12.16	22	0	3	19	0.00%	13.64%	86.36%
PE 02000466.jpg	NO2420072	2013-08-07	Y.S.Chen、Z.Y.Chang、M.Deng、F.Q.Zhang、Y.3-0g、Q.Yuan	西藏				草质藤本，花黄色			Papaveraceae	Dactylicanos roylei (Hook. f.et Thoms.)					2.81	0.939	0.7012	0.9998	7.99	10.81	24	2	11	11	8.33%	45.83%	45.83%
PE 02004714.jpg	FPH-0722	2012-06-24	泛喜马拉雅植物志巴基斯坦采集队	巴基斯坦			3800-4010	Forest （Picea, Abies, Pinus)， Alpine meadow， L		CPG12476	Fumariaceae紫堇科	Corydalis crithmifolia Royle				花黄色	2.7	0.971	0.8945	0.9999	7.59	10.3	25	1	4	20	4.00%	16.00%	80.00%
PE 02015008.jpg	SZ3876	2014-08-11	石硕、祝东立、祝振清	河北			2166	路边		草本	Papaveraceae	Papaver nudicaule L					2.65	0.9839	0.9035	0.9999	6.83	9.48	28	0	2	26	0.00%	7.14%	92.86%
PE 02021441.jpg	0223	2013-04-20	张树仁、陈淑荣、王英伟、赵万义、袁天天、潘云云	四川	104°42′43″	32°31′25″	1800-2050	山坡林下		草本	Papaveraceae	Corydalis sp.	小花黄堇	王强	2014-07-14	有分子样	3.08	0.9825	0.9077	0.9998	9.27	12.35	28	0	3	25	0.00%	10.71%	89.29%
PE 02026436.jpg	2412	2008-08-08	中植联广西队	广西	106°48′102″	22°33′675″	300	山脚		灌木	无患子科		异木患			6份	3.25	0.967	0.7382	1	7.16	10.42	35	4	3	28	11.43%	8.57%	80.00%
PE 02027731.jpg	PT-ET155	2013-10-14	PT-ET（Putao Expedition Team）:Xiaohua JIN	Myanmar	E97°17′50″	N27°25′52″	450-900	underevergreen forest		vine	Papaveraceae	Dactylicapnos	紫金龙				3.1	0.9486	0.7504	0.9997	7.87	10.97	27	4	6	17	14.81%	22.22%	62.96%
PE 02028429.jpg	EX3161	2009-08-14	赵常明、葛结林、刘向	湖北			1650	阔叶林缘		木质藤本	卫矛科	Celastrus gemmatus Loes.	短梗南蛇藤	沐先运	2015-02-06		3.58	0.9706	0.7192	0.9999	7.37	10.95	36	3	0	33	8.33%	0.00%	91.67%
PE 02028577.jpg	Y1215	2005-05-15	元宝山综合考察队	广西	E109°10′02.5″	N25°26′14.9″	1300	山坡，疏林，黄壤		藤本木质，攀缘缠绕长3米	卫矛科	Celastrus rosthornianus Loes.	南蛇藤	沐先运	2015-02-06	标本2份，主份存于IBK	3.04	0.9663	0.539	0.9999	8.93	11.97	29	2	3	24	6.90%	10.34%	82.76%
PE 02030556.jpg	PT-ET 850	2018-10-14	XiaohuaJIN、ZhiduanCHENminSHUIhngxiangUin	Myanmar				evergreen forest		herb	Papaveraceae	Corydalis					3	0.9433	0.7631	0.9999	7.27	10.27	27	4	9	14	14.81%	33.33%	51.85%
PE 02036324.jpg	927	2007-08-06	刘冰	新疆	E90°25′47.6″	N43°13′04.3″	1246	荒漠		草本	Papaveraceae	Corydalis kaschgarica Rupr.	喀什黄堇	刘冰			3.6	0.9773	0.6873	1	7.21	10.81	34	1	2	31	2.94%	5.88%	91.18%
PE 02038388.jpg	Dch0069	2014-05-13	段长虹	山西	113°35′10″	39°18′17.82″	1150	民居院内			Sapindaceae	Xanthoceras sorbifolium Bunge					3.07	0.9644	0.859	0.9998	6.81	9.88	30	5	3	22	16.67%	10.00%	73.33%
PE 02038703.jpg	2013-103	2013-05-29	林秦文	云南	100°14′8.11″	25°38′22.21″	1600-1750	沟谷			Sapindaceae	Dodonaea viscosa Sm.	车桑子				3.27	0.9858	0.9	0.9999	7.23	10.5	33	0	3	30	0.00%	9.09%	90.91%
PE 02045072.jpg	141	2014-10-27	Arief、卫然、于慧、陈文俐	Indonesia			1634	rain forest			Sapindaceae	Dodonaea					2.75	0.971	0.8531	0.9999	6.3	9.04	26	2	4	20	7.69%	15.38%	76.92%
PE 02050405.jpg	048	2004-04-03	周半杰、Zhou Feng-Jie	湖南			310	沟谷，山地红壤，光：暗，温度：湿		多年生草本	募果科Papaveraceae	Eomecon chionantha Hance	血水草	李明红	2005-01-04		3.94	0.9549	0.6241	0.9999	7.73	11.68	41	5	7	29	12.20%	17.07%	70.73%
PE 02058420.jpg	472	2004-05-16	杨国平	云南			2500			乔木	Loranthace			林祁	2016-07-02	2份	3.79	0.9704	0.6471	1	6.71	10.5	43	3	2	38	6.98%	4.65%	88.37%
PE 02064237.jpg	141	2014-10-27	Arief、卫然、于慧、陈文俐	Indonesia			1634	rain forest			Sapindaceae	Dodonaea					2.79	0.9534	0.5028	0.9999	6.89	9.68	27	2	3	22	7.41%	11.11%	81.48%
PE 02064809.jpg	105	2014-10-26	Arief、卫然、于慧、陈文俐	Indonesia							Sapindaceae	Lepisanthes					2.66	0.9509	0.611	0.9998	6.2	8.86	26	2	5	19	7.69%	19.23%	73.08%
PE 02108051.jpg	ST1516	2013-07-30	Jin XHWangWangQWei RFuXFeng Y	云南				apline meadow			Urticacea						2.8	0.9584	0.7727	0.9988	6.9	9.69	22	2	3	17	9.09%	13.64%	77.27%
PE 02108052.jpg	12-0682	2012-09-07	FLPH Tibet Expedition	西藏	91°43′32.42″E	27°49′34.25″N	2850	铁杉树下			Urticaceae						2.9	0.973	0.851	0.9992	6.58	9.48	26	1	5	20	3.85%	19.23%	76.92%
PE 02108055.jpg	DLJ-ET 0330	2008-06-26	X.H. Jin、Y.S. Chen、H.Q.Li、H.Zhang、Q.Tian、S.Y. Dong、B.Chen	云南	E98°17′54.01″	N27°40′38.21″	1968	evergreen broad			Urticaceae						3.99	0.9644	0.618	0.9991	8.25	12.23	41	3	4	34	7.32%	9.76%	82.93%
PE 02108056.jpg	11140	2011-08-07	Jin Xiaohua、Zhang Liang	Myanmar			3150	alpine meadonw			Urticaceae						3.62	0.9788	0.9258	0.9994	6.37	9.99	38	0	5	33	0.00%	13.16%	86.84%
PE 02108067.jpg	ST0917	2013-07-24	JinXWang、WangQWiRFuXFeng	云南			1400-1500	mountain slope shade			Uritcaceae					花白色	2.85	0.9305	0.5532	0.9991	6.63	9.48	24	4	5	15	16.67%	20.83%	62.50%
PE 02108068.jpg	ST0917	2013-07-24	JinXH、WangLSang、QWiRuZXFeng	云南			1400-1500	mountain slope shade			Uritcaceae					花白色	3.05	0.9253	0.5656	0.9993	6.84	9.9	24	3	8	13	12.50%	33.33%	54.17%
PE 02108069.jpg	ST0926	2013-07-24	Jin XH	云南			1400-1500	mountain slope shade			Urticaceae						2.85	0.9444	0.505	0.9993	5.91	8.75	22	2	4	16	9.09%	18.18%	72.73%
PE 02108084.jpg	ST1304	2013-07-29	JinXHWang、WangQiRFuXFen	云南			3400-3600	apniae meadow			Urticaceae						3.09	0.9318	0.573	0.9995	6.49	9.58	25	4	5	16	16.00%	20.00%	64.00%
PE 02108086.jpg	ST0251	2013-07-16	Jn XHWangLSWang QWei RFuZXFeng Y	云南			1700-2100	evergreen broadleaf forest			Urticaceae						2.94	0.9549	0.7189	0.9993	6.53	9.47	23	2	4	17	8.70%	17.39%	73.91%
PE 02108092.jpg	12-1247	2012-09-15	FLPH Tibet Expedition	西藏	97°45′2″E	28°31′19″N	1500	山谷林缘			Urticaceae						2.85	0.9702	0.8662	0.9992	6.73	9.59	29	2	5	22	6.90%	17.24%	75.86%
PE 02108098.jpg	ST1739	2013-08-02	Jin XH	云南			2700-3700	Yuniqer forest to apline meadow									2.78	0.9259	0.5384	0.9996	6.29	9.06	23	6	3	14	26.09%	13.04%	60.87%
PE 02108103.jpg	PT-ET754	2020-10-14	PT-ET (Putao Expedition Team):Xiaohua JIN,Zhiduan CHEN,Yumin SHUIhengxiangU,BingU	BURMA	E 96°59′41.33″-97°18′	N 27°35′56.85″-27°34′	1516-1050	under forest		herb	Urticaceae	Pilea					3.24	0.9403	0.7638	0.9993	9.1	12.33	27	5	6	16	18.52%	22.22%	59.26%
PE 02108109.jpg	ST1739	2013-08-02	XHWang、LWang、QWi、RFu、XFeng	云南			2700-3700	Yuner forest to apline meadow			Urticaceae						2.4	0.9564	0.7952	0.999	6.66	9.06	22	2	3	17	9.09%	13.64%	77.27%
PE 02108112.jpg	PT-ET517	2016-10-14	Xiaohua JIN	Myanmar	E97°18′	N27°34′	850-1050	under evergreen forest		herb	Urticaceae						3.24	0.9391	0.7212	0.9996	6.76	10	28	7	2	19	25.00%	7.14%	67.86%
PE 02108128.jpg	ST0136	2013-07-16	JinXWang、WangQiRFuXFeng	云南			1700-2100	evergreen broadleaf forest			Urticace						2.76	0.9568	0.7802	0.9988	6.83	9.59	23	3	2	18	13.04%	8.70%	78.26%
PE 02108141.jpg	PT-ET955	2020-10-14	Xiaohua JIN、ZhiduanCHNumin SHUIhengxiangUBingU	BURMA				underevergreenfrest		herb	Urticaceae	Elatostema		Guo Shiwei	2019-09-27		3.63	0.9286	0.5358	0.9997	8.17	11.8	33	10	1	22	30.30%	3.03%	66.67%
PE 02108238.jpg	ST1572	2013-08-01	Jin XH、Wang LSang、Qei R、FuX、Feng	云南			1800-2750				Urticaceae						2.41	0.9435	0.7398	0.999	6.34	8.75	22	5	2	15	22.73%	9.09%	68.18%
PE 02232856.jpg	16098	2019-09-12	王勇	陕西			500	大巴山区落叶阔叶林下阴湿处			Urticacea	Capsulea bashanensis Y. Wang, sp. nov.	萌果麻			(Holotype, HZTC; iSOTYPE, PE)	3.87	0.9812	0.8903	0.9987	7.34	11.21	37	1	4	32	2.70%	10.81%	86.49%
PE 02246094.jpg	CF13-4267	2018-07-04	陈全胜	内蒙古	117.6213°E	43.5539°N		山地林缘草甸，杂类草，黑钙土		蒸从生，基部稍木质化，四棱形，幼时有柔毛，叶轮生	蓝草科		蓬子菜				3.2	0.9108	0.5011	0.9997	8.34	11.54	27	9	4	14	33.33%	14.81%	51.85%
PE 02246697.jpg	CE12-4237	2018-07-03	陈全胜	内蒙古	119.2937E	43.8315N	608	杂类草草原，栗钙土		茎从生，基部稍木质化，四棱形，幼时有柔毛，吐轮生	黄草科	Galium werum Linn.	蓬子菜				3.09	0.9117	0.6589	0.9999	7.71	10.8	27	10	5	12	37.04%	18.52%	44.44%
PE 02282598.jpg	150113	2015-07-27	徐连升、柯芮	云南	98°28′29″E	27°46′54″N	3275	山坡乱石堆		草本	Fumariaceae	Corydalis					2.69	0.9738	0.8827	0.9997	6.99	9.67	28	1	5	22	3.57%	17.86%	78.57%
PE 02282635.jpg	150113	2015-07-27	徐连升、柯芮	云南	98°28′29″E	27°46′54″N	3275	山坡乱石堆		草本	Fumariaceae	Corydalis					2.75	0.9732	0.8597	0.9998	7.03	9.78	29	1	4	24	3.45%	13.79%	82.76%
PE 02283644.jpg	12-1247	2012-09-15	FLPHTibet Expedition	西藏	97°4′52″E	28°31′19″N	1500	山谷林缘			Urticaceae						2.63	0.9587	0.6705	0.9998	6.94	9.57	28	3	3	22	10.71%	10.71%	78.57%
PE 02310830.jpg	XM198	2015-08-09	聂宝	内蒙古	118.7677E	45.3219N	1160	湿润草原		多年生草本	Rubiaccae	Galium verum L	蓬子菜			第1样点缓冲带内	3.34	0.9586	0.6085	0.9997	7.49	10.82	33	4	3	26	12.12%	9.09%	78.79%
PE 02310832.jpg	XM1192	2015-08-12	郑继业	内蒙古	117.8203E	46.5828N	799	典型草原沙质较干		多年生草本	Rubiaceae	GaliumverumL	蓬子菜	聂宝	2019-02-27	第4样点缓冲带外	2.95	0.9698	0.9135	0.9996	7.74	10.69	29	0	9	20	0.00%	31.03%	68.97%
PE 02310833.jpg	XM21123	2017-07-31	聂宝	内蒙古	115.361967	43.898661	1144	沙质斜坡草地			茜草科	Galiumverum	蓬子菜			6846	3.04	0.9657	0.6673	0.9998	7.06	10.1	29	3	1	25	10.34%	3.45%	86.21%
PE 02310834.jpg	XM14950	2017-07-21	聂宝等	内蒙古	116.101277	43.345468	1358.97	草地，水分良好		多年生草本	茜草科	Galium verumLinn.	蓬子菜	聂宝	2019-02-27	677	3.16	0.9753	0.8977	0.9995	7.43	10.6	32	2	4	26	6.25%	12.50%	81.25%
PE 02327046.jpg	XM16674	2017-07-24	聂宝	内蒙古	117.766173	44.618991	1132.32	草地、干旱石质山坡、山坡灌丛				Galium verumLinn.	蓬子菜拉拉藤	聂宝	2019-03-12	2400	3.14	0.9721	0.6694	0.9997	8.06	11.2	29	1	1	27	3.45%	3.45%	93.10%
PE 02327170.jpg	XM18943	2017-07-28	聂宝	内蒙古	119.876705	46.631834	1199	林缘湿草甸				GaliumBoreale L	北方拉拉廉			4667	3.06	0.9593	0.6418	0.9996	6.82	9.88	29	2	5	22	6.90%	17.24%	75.86%
PE 02327171.jpg	XM18713	2017-07-28	聂宝笠	内蒙古	119.876705	46.631834	1199	林缘湿草甸				Galium boreale L	北方拉拉座			4437	3.04	0.9706	0.8576	0.9995	6.95	9.99	29	2	3	24	6.90%	10.34%	82.76%
PE 02332169.jpg	7847	2018-06-25	PE西藏考察队	西藏	85.399869	28.402611	3915	高山灌丛草甸		草本	栗科	Meconopsis bella Prain		Fu-shengYang	2018-11	花淡蓝色	3.1	0.961	0.6621	0.9997	7.59	10.69	31	3	4	24	9.68%	12.90%	77.42%
PE 02332383.jpg	7051	2018-06-09	PE西藏考察队	西藏	92.779089	28.289458	3244	路边灌丛		草本	栗科	Corydalis aduncaMaxim.				花乳黄色	3.37	0.9603	0.8061	0.9997	6.91	10.28	34	4	7	23	11.76%	20.59%	67.65%
PE 02332640.jpg	7868	2018-06-25	PE西藏考察队	西藏	85.399869	28.402611	3915	高山灌丛草甸		草本	尊麻科	Pileatacemosa(Rogla)Tuyam	冷水花		2018-09-11	花紫色	3.22	0.9646	0.7693	0.9996	7.34	10.56	32	4	3	25	12.50%	9.38%	78.12%
PE 02332775.jpg	7058	2018-06-09	PE西藏考察队	西藏	92.624092	28.412264	3777	路边		草本	票科	Dieranostigma leptopodum (Maxim.)Fedde	秃疮花	Fu-sheng Yang	2018-11	花黄色	3.1	0.9524	0.5178	0.9997	7.35	10.45	32	2	7	23	6.25%	21.88%	71.88%
PE 02332996.jpg	7486	2018-06-17	PE西藏考察队	西藏	88.970308	27.408792	2808	林缘		藤本	茜草科	Galium asperuloides	六叶	曹子余	2018-12-20	花白色	3.23	0.981	0.8457	0.9998	7.86	11.09	33	2	1	30	6.06%	3.03%	90.91%
PE 02333296.jpg	7049	2018-06-09	PE西藏考察队	西藏	92.827833	28.300197	3144	山坡灌从		灌木	忍冬科	Leptodermis purdomi Hutch.		董洪进	2018-11-28	花淡紫色	3.23	0.9748	0.7157	0.9998	7.56	10.79	31	1	3	27	3.23%	9.68%	87.10%
PE 02333298.jpg	7049	2018-06-09	PE西藏考察队	西藏	92.827833	28.300197	3144	山坡灌丛		灌木	忍冬科	Leptodermis purdomi Hutch.		董洪进	2018-11-28	花淡紫色	3.4	0.9707	0.5108	0.9998	7.52	10.92	34	1	4	29	2.94%	11.76%	85.29%
